# Supplementary material for: Machine learning‐based identification of a cell death‐related signature associated with prognosis and immune infiltration in glioma
Source: J Cell Mol Med. 2024 Jun 7;28(11):e18463. doi: 10.1111/jcmm.18463 (PMC11157676; doi:10.1111/jcmm.18463)
Supplement: Supplementary file 4 — Table S1. [file JCMM-28-e18463-s001.xlsx]

## Sheet: Sheet1
Cuproptosis	Ferroptosis	Pyroptosis	Apoptosis	Necrosis
NFE2L2	ABCC1	AIM2	CASP3	BABAM2
NLRP3	ACO1	CASP1	CASP9	BDNF
ATP7B	ACSF2	CASP3	DFFA	BEX3
ATP7A	ACSL4	CASP4	CASP7	BID
SLC31A1	ACVR1B	CASP5	CFLAR	CASP3
FDX1	ALOX12	CASP6	BIRC3	CASP8
LIAS	ALOX12B	CASP8	PMAIP1	CASP8AP2
LIPT1	ALOX15	CASP9	CASP8	CD40LG
LIPT2	ALOX15B	ELANE	JUN	CD70
DLD	ALOX5	GPX4	BCL2L11	CFLAR
DLAT	ALOXE3	GSDMA	MCL1	DAB2IP
PDHA1	ANO6	GSDMB	IL1B	EDA
PDHB	ATF3	GSDMC	SPTAN1	FADD
MTF1	ATG13	GSDMD	DIABLO	FASLG
GLS	ATG16L1	GSDME	BAX	FEM1B
CDKN2A	ATG3	IL18	BIK	LTA
DBT	ATG4D	IL1B	IL1A	LTB
GCSH	ATG5	IL6	BID	MADD
DLST	ATG7	NLRC4	CDKN1A	MYD88
	ATM	NLRP1	GADD45A	NGF
	ATP5MC3	NLRP2	DDIT3	NOL3
	BACH1	NLRP3	CDKN1B	NTF3
	BAP1	NLRP6	TNF	NTF4
	BECN1	NLRP7	GSN	PIDD1
	BID	NOD1	TNFSF10	RIPK1
	CARS1	NOD2	CASP6	SIVA1
	CDKN2A	PJVK	SQSTM1	STAT1
	CDO1	PLCG1	FASLG	TMBIM1
	CHAC1	PRKACA	EGR3	TNF
	CS	PYCARD	CD44	TNFSF10
	CYBB	SCAF11	FAS	TNFSF11
	DNAJB6	TIRAP	IL18	TNFSF12
	DPP4	TNF	IGFBP6	TNFSF13
	DUOX1		PRF1	TNFSF13B
	DUOX2		DAP	TNFSF14
	EGFR		CCND1	TNFSF15
	EGLN2		BTG3	TNFSF18
	ELAVL1		F2R	TNFSF4
	EMC2		SATB1	TNFSF8
	EPAS1		BNIP3L	TNFSF9
	FBXW7		CASP4	TRADD
	FLT3		TNFRSF12A	TRAF1
	G6PD		CREBBP	TRAF2
	G6PDX		RHOB	TRAF3
	GABARAPL1		GPX3	TRAF4
	GABARAPL2		PDGFRB	TRAF5
	GLS2		TSPO	TRAF6
	GOT1		CCND2	TRAP1
	HIF1A		XIAP	TRIM37
	HILPDA		TIMP1
	HMGB1		CTNNB1
	HMOX1		IRF1
	HRAS		HSPB1
	IDH1		ADD1
	IFNG		TIMP2
	IREB2		BTG2
	KEAP1		TIMP3
	KRAS		LEF1
	LINC00472		CASP1
	LONP1		GPX1
	LPCAT3		BCL10
	LPIN1		IGF2R
	MAP1LC3A		CDC25B
	MAPK1		AIFM3
	MAPK14		CD38
	MAPK3		PPP3R1
	MAPK8		HGF
	MAPK9		CLU
	MIOX		ATF3
	MIR6852		LGALS3
	MTDH		LUM
	MYB		LMNA
	NCOA4		GADD45B
	NOX1		CDK2
	NOX3		IFNB1
	NOX4		RETSAT
	NOX5		SMAD7
	NRAS		SOD1
	PANX1		PTK2
	PEBP1		ENO2
	PGD		HMOX1
	PHKG2		IER3
	PIK3CA		BCL2L10
	PRKAA1		CD2
	PRKAA2		GCH1
	RPL8		MMP2
	SAT1		VDAC2
	SCP2		TAP1
	SIRT1		PLAT
	SLC1A5		IFNGR1
	SLC38A1		APP
	SNX4		BRCA1
	SOCS1		ROCK1
	TAZ		PSEN1
	TF		DCN
	TFR2		PSEN2
	TFRC		SOD2
	TGFBR1		BMF
	TLR4		EREG
	TNFAIP3		KRT18
	TP53		TGFB2
	ULK1		RELA
	ULK2		WEE1
	VDAC2		RARA
	WIPI1		CD14
	WIPI2		CD69
	YY1AP1		PEA15
	ZEB1		DNAJC3
	ACSL3		CASP2
	AIFM2		CTH
	AKR1C1		PLCB2
	AKR1C2		BMP2
	AKR1C3		HMGB2
	ARNTL		PLPPR4
	ATF4		H1-0
	BRD4		TGFBR3
	CA9		EBP
	CAV1		TXNIP
	CBS		ANKH
	CD44		RHOT2
	CDKN1A		CYLD
	CHMP5		GSTM1
	CHMP6		GSR
	CISD1		BGN
	CISD2		BCL2L1
	ENPP2		GNA15
	FADS2		MGMT
	FANCD2		PPT1
	Fer1HCH		F2
	FH		IL6
	FTH1		SC5D
	FTMT		IFITM3
	GCH1		RNASEL
	GCLC		EMP1
	GPX4		CAV1
	HELLS		DNM1L
	HSF1		ANXA1
	HSPA5		TOP2A
	HSPB1		ISG20
	ISCU		SLC20A1
	JUN		MADD
	LAMP2		PPP2R5B
	LINC00336		BCAP31
	MIR137		ERBB3
	MIR17		NEDD9
	MIR212		SAT1
	MIR9-1		PDCD4
	MIR9-2		BCL2L2
	MIR9-3		FEZ1
	MT1G		ERBB2
	MTOR		DNAJA1
	MUC1		DAP3
	NF2		DPYD
	NFE2L2		NEFH
	NFS1		PAK1
	NQO1		FDXR
	OTUB1		GPX4
	PLIN2		ETF1
	PML		CCNA1
	PRDX6		GUCY2D
	PROM2		AVPR1A
	RB1		AIFM1
	SCD		AKT1
	SESN2		AKT2
	SLC3A2		AKT3
	SLC40A1		APAF1
	SLC7A11		ATM
	SQSTM1		BAD
	SRC		BAX
	STAT3		BCL2
	TMBIM4		BCL2L1
	TP63		BID
	ZFP36		BIRC2
	AGPAT3		BIRC3
	ALB		CAPN1
	ANGPTL7		CAPN2
	ARRDC3		CASP10
	ASNS		CASP3
	ATP6V1G2		CASP6
	AURKA		CASP7
	BNIP3		CASP8
	CAPG		CASP9
	CEBPG		CFLAR
	CXCL2		CHP1
	DDIT3		CHP2
	DDIT4		CHUK
	DRD4		CSF2RB
	DRD5		CYCS
	DUSP1		DFFA
	EIF2AK4		DFFB
	EIF2S1		ENDOD1
	FTL		ENDOG
	GABPB1		EXOG
	GDF15		FADD
	GLUT13		FAS
	GPT2		FASLG
	GPX2		IKBKB
	HAMP		IKBKG
	HBA1		IL1A
	HERPUD1		IL1B
	HIC1		IL1R1
	HNF4A		IL1RAP
	HSD17B11		IL3
	IL33		IL3RA
	IL6		IRAK1
	JDP2		IRAK2
	KIM-1		IRAK3
	KLHL24		IRAK4
	LOC284561		MAP3K14
	LOC390705		MYD88
	LURAP1L		NFKB1
	MAFG		NFKBIA
	MAP3K5		NGF
	MIR30B		NTRK1
	MIR4715		PIK3CA
	MT3		PIK3CB
	NCF2		PIK3CD
	NGB		PIK3CG
	NNMT		PIK3R1
	NOS2		PIK3R2
	OXSR1		PIK3R3
	PCK2		PIK3R5
	PLIN4		PPP3CA
	PRDX1		PPP3CB
	PSAT1		PPP3CC
	PTGS2		PPP3R1
	RELA		PPP3R2
	RGS4		PRKACA
	RIPK1		PRKACB
	RRM2		PRKACG
	SELENOS		PRKAR1A
	SETD1B		PRKAR1B
	SLC1A4		PRKAR2A
	SLC2A1		PRKAR2B
	SLC2A12		PRKX
	SLC2A14		RELA
	SLC2A3		RIPK1
	SLC2A6		TNF
	SLC2A8		TNFRSF10A
	SLC7A5		TNFRSF10B
	SNORA16A		TNFRSF10C
	SP1		TNFRSF10D
	SRXN1		TNFRSF1A
	STEAP3		TNFSF10
	STMN1		TP53
	TFAP2C		TRADD
	TRIB3		TRAF2
	TSC22D3		XIAP
	TUBE1
	TXNIP
	TXNRD1
	UBC
	VEGFA
	VLDLR
	XBP1
	YWHAE
	ZFP69B
	ZNF419
