# Supplementary material for: Machine learning‐based identification of a cell death‐related signature associated with prognosis and immune infiltration in glioma
Source: J Cell Mol Med. 2024 Jun 7;28(11):e18463. doi: 10.1111/jcmm.18463 (PMC11157676; doi:10.1111/jcmm.18463)
Supplement: Supplementary file 5 — Table S2. [file JCMM-28-e18463-s004.xlsx]

## Sheet: Sheet1
TCGA	CGGA	GSE16011	Rembrandt	CGGA301	CGGA325
CA9	ABCC1	ABCC1	ABCC1	ABCC1	ABCC1
CAPG	ACSL3	ACO1	ACSF2	ACO1	ACSF2
CASP1	ACVR1B	ACSL3	ACSL4	ACSL4	ACVR1B
SLC2A12	ADD1	ACSL4	ADD1	ADD1	ADD1
FADS2	AIFM3	ACVR1B	AGPAT3	AGPAT3	AGPAT3
PIK3CA	AKR1C1	ADD1	AIFM1	AIFM1	AIFM1
BCL2L11	AKR1C2	AIFM2	AIFM2	AIFM2	AIFM3
LINC00336	AKR1C3	AIM2	AIFM3	AIFM3	AKR1C1
WIPI2	AKT1	AKR1C1	AIM2	AKR1C1	AKR1C2
PYCARD	AKT2	AKR1C2	AKR1C1	AKR1C3	AKR1C3
ATG7	ALB	AKR1C3	AKR1C2	AKT2	AKT1
GABARAPL1	ALDH2	AKT1	AKR1C3	AKT3	AKT2
KLHL24	ALOX12B	AKT3	AKT1	ALB	AKT3
DRD4	ALOX15B	ALB	AKT2	ALDH2	ALB
HAMP	ALOX5	ALDH2	AKT3	ALOX12B	ALDH2
ARNTL	ALOXE3	ALOX12B	ALB	ALOX15	ALOX12B
FBXW7	ANGPTL7	ALOX5	ALDH2	ALOX15B	ALOX15B
PDHA1	ANO6	ANKH	ALOX12B	ALOX5	ALOX5
IKBKB	ANXA1	ANXA1	ALOX15	ANGPTL7	ALOXE3
RNASEL	APAF1	ARNTL	ALOX5	ANKH	ANO6
SLC7A11	APP	ARRDC3	ANKH	ANO6	ANXA1
PRDX6	ARNTL	ASNS	ANO6	ANXA1	ARNTL
FH	ARRDC3	ATF3	ANXA1	APAF1	ARRDC3
MAP3K5	ATF3	ATG7	APAF1	ARNTL	ASNS
EBP	ATG13	ATM	APP	ARRDC3	ATF3
DNAJA1	ATG16L1	ATP6V1G2	ARNTL	ASNS	ATF4
SOCS1	ATG3	ATP7B	ARRDC3	ATF3	ATG13
BIRC2	ATP6V1G2	AURKA	ASNS	ATM	ATG16L1
LMNA	ATP7A	BAX	ATF3	ATP6V1G2	ATG3
APAF1	AURKA	BCAP31	ATF4	ATP7B	ATG4D
NOX3	AVPR1A	BCL10	ATG3	AURKA	ATG7
PTK2	BACH1	BCL2	ATG4D	BACH1	ATM
DRD5	BAP1	BCL2L1	ATG7	BAD	ATP6V1G2
CISD2	BAX	BCL2L2	ATM	BAP1	ATP7A
IGFBP6	BCL10	BGN	ATP6V1G2	BCAP31	ATP7B
BID	BCL2L1	BID	ATP7B	BCL10	AURKA
CYBB	BECN1	BIK	AURKA	BCL2	BACH1
TRAF4	BGN	BIRC3	BACH1	BCL2L2	BAD
PAK1	BID	BMP2	BAD	BGN	BAX
ALOX15	BIK	BRCA1	BAX	BID	BCAP31
GOT1	BIRC2	BTG3	BCAP31	BIK	BCL10
TNFSF14	BIRC3	CA9	BCL2L1	BIRC3	BCL2L1
DAP	BMF	CAPG	BCL2L2	BMP2	BCL2L2
ACSL4	BMP2	CASP1	BECN1	BRCA1	BECN1
PRKAR1A	BRCA1	CASP2	BGN	BTG2	BGN
SPTAN1	BRD4	CASP3	BIRC2	BTG3	BID
PGD	BTG3	CASP4	BIRC3	CA9	BIK
EGFR	CA9	CASP6	BMP2	CAPG	BIRC2
ANGPTL7	CAPG	CASP7	BNIP3L	CAPN1	BIRC3
CAV1	CASP1	CASP8	BRCA1	CASP1	BMF
SATB1	CASP10	CASP8AP2	BTG3	CASP10	BMP2
HSD17B11	CASP2	CASP9	CA9	CASP2	BNIP3
PPP3CB	CASP3	CAV1	CAPG	CASP3	BNIP3L
PRKACG	CASP4	CBS	CAPN1	CASP4	BRCA1
PLAT	CASP5	CCNA1	CAPN2	CASP5	BRD4
ATF3	CASP6	CCND1	CASP1	CASP6	BTG3
PDCD4	CASP7	CCND2	CASP2	CASP7	CA9
TRAP1	CASP8	CD14	CASP3	CASP8	CAPG
IRAK4	CAV1	CD44	CASP4	CASP9	CAPN1
GCH1	CBS	CD69	CASP5	CAV1	CASP1
DPP4	CCNA1	CDC25B	CASP6	CBS	CASP10
HSPB1	CCND2	CDK2	CASP7	CCNA1	CASP2
NFKB1	CD14	CDKN1B	CASP8	CCND2	CASP3
IKBKG	CD2	CDKN2A	CAV1	CD14	CASP4
CSF2RB	CD38	CDO1	CCND2	CD2	CASP5
PPP3R2	CD40LG	CEBPG	CD14	CD38	CASP6
TNFSF15	CD44	CFLAR	CD40LG	CD44	CASP7
LINC00472	CD69	CHAC1	CD44	CD69	CASP8
NOD2	CD70	CHUK	CD69	CD70	CASP8AP2
ASNS	CDC25B	CISD1	CDC25B	CDC25B	CAV1
NQO1	CDK2	CISD2	CDK2	CDK2	CBS
PSEN2	CDKN1A	CLU	CDKN1A	CDKN1A	CCNA1
ACSF2	CDKN2A	CREBBP	CDKN1B	CDKN1B	CCND1
DCN	CEBPG	CS	CDO1	CEBPG	CCND2
ENO2	CFLAR	CTH	CEBPG	CHAC1	CD14
PRKACA	CHAC1	CXCL1	CFLAR	CHP2	CD2
PEBP1	CHP1	CXCL2	CHUK	CHUK	CD38
MAFG	CHP2	CYBB	CISD1	CISD1	CD40LG
ABCC1	CISD1	DAB2IP	CLU	CISD2	CD44
DDIT4	CISD2	DAP	CREBBP	CS	CD69
MYD88	CLU	DAP3	CSF2RB	CSF2RB	CD70
GDF15	CSF2RB	DDIT3	CXCL2	CYBB	CDC25B
SIRT1	CTNNB1	DIABLO	CYBB	DAB2IP	CDK2
GSDMB	CXCL1	DNAJB6	CYCS	DAP3	CDKN1B
LGALS3	CYBB	DNAJC3	CYLD	DBT	CEBPG
GSDMD	CYCS	DNM1L	DAP	DCN	CFLAR
RHOB	CYLD	DPP4	DAP3	DDIT3	CHAC1
TNFRSF10B	DAP	DPYD	DCN	DDIT4	CHMP6
PRKAR2B	DAP3	EDA	DFFA	DFFB	CHP1
DUOX1	DBT	EGLN2	DLAT	DLAT	CHP2
AIM2	DCN	EIF2AK4	DNAJB6	DPP4	CISD1
NEFH	DDIT3	EMP1	DPP4	DPYD	CISD2
SESN2	DFFA	ENDOD1	DPYD	DRD5	CLU
SLC2A14	DFFB	ENDOG	DRD5	DUOX2	CREBBP
CASP6	DLAT	EPAS1	DUOX1	DUSP1	CSF2RB
CS	DLD	ERBB2	DUOX2	EGFR	CTH
FLT3	DLST	ETF1	EBP	EGLN2	CTNNB1
BMP2	DNAJA1	EZH2	EGFR	ELAVL1	CXCL1
CD70	DNAJC3	F2R	EGR3	EMP1	CYBB
CD38	DPP4	FADD	EIF2AK4	ENDOG	CYCS
CREBBP	DPYD	FANCD2	EIF2S1	ENPP2	CYLD
TAP1	DRD4	FAS	EMP1	ERBB2	DAP
FEM1B	DRD5	FASLG	ENDOD1	ERBB3	DAP3
IL18	DUOX1	FEM1B	ENDOG	EREG	DCN
RETSAT	DUSP1	FEZ1	EPAS1	ETF1	DDIT3
BTG2	EGLN2	FLT3	ERBB2	EZH2	DFFA
LPIN1	EIF2S1	FTL	EREG	F2R	DFFB
IL3RA	ELAVL1	G6PD	ETF1	FADD	DLD
ULK2	EMP1	GABARAPL1	EZH2	FADS2	DLST
SNX4	ENDOG	GABARAPL2	F2	FANCD2	DNAJC3
FDXR	ENO2	GADD45A	F2R	FAS	DNM1L
TNFRSF1A	ERBB2	GADD45B	FADD	FASLG	DPP4
GABARAPL2	EREG	GCH1	FANCD2	FDX1	DPYD
BCL2L2	ETF1	GCLC	FAS	FEM1B	DRD5
BCL2L1	EXOG	GDF15	FBXW7	FEZ1	DUOX2
VEGFA	EZH2	GLS2	FDX1	FTL	DUSP1
ALOX15B	F2	GNA15	FDXR	G6PD	EBP
CD69	F2R	GOT1	FEZ1	GABARAPL1	EDA
TGFBR3	FADD	GPX1	FLT3	GABARAPL2	EGFR
AVPR1A	FADS2	GSN	FTH1	GABPB1	EGLN2
TMBIM4	FANCD2	HAMP	FTL	GADD45A	EIF2AK4
MYB	FAS	HIF1A	G6PD	GADD45B	EIF2S1
JUN	FASLG	HMGB1	GABARAPL1	GCLC	ELAVL1
EMP1	FBXW7	HMGB2	GABARAPL2	GCSH	EMC2
HGF	FDX1	HMOX1	GABPB1	GDF15	EMP1
CD44	FEZ1	HSF1	GADD45A	GLS	ENDOG
BNIP3	FH	HSPA5	GADD45B	GLS2	ENPP2
TIMP3	FLT3	IDH1	GCH1	GOT1	ERBB2
TFR2	FTL	IER3	GCLC	GPT2	EREG
ATM	G6PD	IFITM3	GLS	GPX1	ETF1
MT1G	GABARAPL2	IL18	GLS2	GPX3	EZH2
PLIN2	GABPB1	IL1A	GNA15	GSDMA	F2R
TIRAP	GADD45A	IL1R1	GOT1	GSDMB	FADD
DAB2IP	GADD45B	IL1RAP	GPX1	GSDMD	FADS2
IFITM3	GCH1	IL33	GPX2	GSR	FANCD2
F2R	GCSH	IL6	GPX3	HAMP	FAS
ELANE	GDF15	IRAK1	GPX4	HELLS	FASLG
PDGFRB	GLS2	IRAK2	GSDMC	HGF	FDX1
NCOA4	GNA15	IRAK4	GSDMD	HIC1	FDXR
NFKBIA	GOT1	IRF1	GSN	HMGB2	FEM1B
CXCL1	GPX3	ISG20	GSR	HMOX1	FEZ1
ZFP36	GSDMA	JUN	HAMP	HSD17B11	FLT3
ATG16L1	GSDMD	KEAP1	HELLS	HSPA5	FTH1
NOD1	GSR	KLHL24	HERPUD1	HSPB1	FTL
FASLG	HAMP	LAMP2	HGF	IDH1	G6PD
ENDOG	HELLS	LEF1	HIF1A	IFITM3	GABARAPL1
SCAF11	HGF	LIAS	HMGB2	IKBKG	GABARAPL2
DNM1L	HIC1	LIPT1	HMOX1	IL18	GABPB1
CEBPG	HIF1A	LMNA	HSF1	IL1R1	GADD45A
GCLC	HILPDA	LONP1	HSPA5	IL1RAP	GADD45B
CASP2	HMGB2	LPIN1	HSPB1	IL33	GCH1
CDKN1B	HMOX1	LTA	IDH1	IL6	GCLC
PCK2	HSD17B11	LTB	IFITM3	IRAK3	GCSH
SC5D	HSPA5	LUM	IFNB1	IRAK4	GDF15
BAX	HSPB1	MADD	IFNGR1	IRF1	GLS2
BMF	IDH1	MAP1LC3A	IGF2R	ISG20	GNA15
LONP1	IER3	MAP3K14	IKBKB	JUN	GOT1
ALOX5	IFITM3	MAP3K5	IL18	KEAP1	GPX1
AKR1C3	IFNGR1	MAPK3	IL1A	KLHL24	GPX3
PPP3R1	IGF2R	MAPK8	IL1R1	KRAS	GPX4
GSDMC	IKBKB	MAPK9	IL1RAP	KRT18	GSDMA
PPP3CC	IL18	MCL1	IL3RA	LEF1	GSDMB
CBS	IL1A	MLKL	IL6	LGALS3	GSDMC
CHP2	IL1B	MMP2	IRAK1	LIAS	GSDMD
TRAF5	IL1R1	MT1G	IRAK2	LIPT2	GSN
KRT18	IL1RAP	MT3	IRAK4	LMNA	GSR
BCL2	IL6	MTF1	IRF1	LPIN1	HAMP
PPT1	IRAK1	MUC1	ISCU	LUM	HELLS
SLC40A1	IRAK2	MYD88	ISG20	MADD	HERPUD1
SLC20A1	IRAK3	NCF2	JUN	MAP3K14	HGF
PIK3R2	IRAK4	NCOA4	KEAP1	MAP3K5	HIC1
GLS2	IREB2	NDRG2	KRAS	MAPK3	HILPDA
CAPN1	IRF1	NEDD9	KRT18	MAPK8	HMGB2
IRAK1	ISG20	NFE2L2	LAMP2	MAPK9	HMOX1
HSPA5	JUN	NFKB1	LGALS3	MCL1	HSD17B11
CFLAR	KEAP1	NGB	LIAS	MGMT	HSF1
TNFSF12	KRT18	NLRP1	LIPT1	MIOX	HSPA5
SLC7A5	LAMP2	NNMT	LMNA	MLKL	HSPB1
ERBB2	LEF1	NOD1	LOC390705	MMP2	IDH1
PSAT1	LGALS3	NOL3	LONP1	MT1G	IER3
GUCY2D	LIAS	NOX4	LPCAT3	MTDH	IFITM3
NNMT	LINC00336	NQO1	LTB	MTF1	IFNGR1
PPP3CA	LIPT1	NR2C2	LUM	MUC1	IGF2R
MTOR	LIPT2	NRAS	MADD	MYB	IGFBP6
NFS1	LMNA	NTRK1	MAFG	MYD88	IKBKB
NF2	LPCAT3	OTUB1	MAP1LC3A	NCF2	IKBKG
ZFP69B	LUM	PAK1	MAP3K14	NCOA4	IL18
TF	LURAP1L	PANX1	MAP3K5	NDRG2	IL1A
CDC25B	MADD	PCK2	MAPK14	NEDD9	IL1R1
NOL3	MAFG	PDCD4	MAPK8	NEFH	IL1RAP
FAS	MAP3K14	PDHA1	MAPK9	NFE2L2	IL3RA
DAP3	MAP3K5	PEA15	MCL1	NFS1	IL6
LPCAT3	MAPK14	PGD	MT1G	NGF	IRAK1
SLC1A5	MAPK3	PHKG2	MT3	NLRC4	IRAK2
STMN1	MCL1	PIK3CA	MTDH	NLRP1	IRAK3
IL6	MLKL	PIK3CG	MTF1	NLRP2	IRAK4
MAPK3	MMP2	PIK3R1	MUC1	NNMT	IREB2
TSPO	MTDH	PIK3R2	MYD88	NOD1	IRF1
HILPDA	MTF1	PIK3R3	NCF2	NOL3	ISCU
MUC1	MTOR	PLAT	NCOA4	NOX1	ISG20
FANCD2	MYB	PLCG1	NDRG2	NOX3	JUN
ARRDC3	MYD88	PPP2R5B	NEDD9	NOX4	KEAP1
ALB	NCF2	PPP3CA	NEFH	NQO1	KRAS
CCND1	NDRG2	PPP3CB	NFE2L2	NR2C2	KRT18
ISG20	NEDD9	PPP3CC	NFKB1	NRAS	LAMP2
TNFSF13B	NEFH	PPP3R2	NGB	NTRK1	LEF1
CHUK	NF2	PPT1	NGF	OXSR1	LGALS3
LTB	NFE2L2	PRDX1	NLRC4	PANX1	LIAS
ALOX12	NFKB1	PRDX6	NLRP2	PCK2	LINC00472
ATG13	NGB	PRF1	NNMT	PDCD4	LIPT1
DLAT	NGF	PRKACB	NOD1	PDGFRB	LIPT2
NLRC4	NLRC4	PRKACG	NOD2	PEA15	LMNA
MIOX	NNMT	PRKAR2B	NOL3	PGAM5	LONP1
PIK3R1	NOD1	PRKX	NOS2	PHKG2	LPCAT3
NTF3	NOD2	PROM2	NOX1	PIK3CB	LPIN1
CASP5	NOL3	PSEN2	NOX4	PIK3CG	LTA
ATG5	NOX4	PTGS2	NQO1	PIK3R1	LTB
PRF1	NQO1	PTK2	NR2C2	PIK3R2	LUM
TRIM37	NRAS	PYCARD	NRAS	PIK3R3	LURAP1L
DDIT3	OTUB1	RARA	OXSR1	PLAT	MADD
CASP8AP2	OXSR1	RB1	PANX1	PLIN2	MAFG
PJVK	PANX1	RETSAT	PCK2	PPP2R5B	MAP3K14
CASP7	PCK2	RHOT2	PDCD4	PPP3CA	MAP3K5
PLCG1	PDCD4	RIPK1	PDGFRB	PPP3CB	MAPK1
ANXA1	PDGFRB	RPL8	PEA15	PRDX1	MAPK14
MTDH	PEA15	RRM2	PGD	PRDX6	MAPK3
PML	PEBP1	SAT1	PHKG2	PRF1	MAPK8
WIPI1	PGAM5	SATB1	PIK3CA	PRKAA1	MAPK9
RPL8	PGD	SCD	PIK3CB	PRKACA	MCL1
SLC2A3	PIK3CA	SCP2	PIK3CD	PRKACB	MGMT
TNFSF8	PIK3CD	SESN2	PIK3CG	PRKACG	MLKL
RRM2	PIK3CG	SETD1B	PIK3R1	PRKAR1B	MMP2
USP22	PIK3R3	SIRT1	PIK3R5	PRKAR2A	MTDH
EMC2	PIK3R5	SIVA1	PLAT	PRKX	MTF1
FTH1	PLAT	SLC1A5	PLCG1	PROM2	MTOR
KRAS	PLCB2	SLC20A1	PLIN2	PSAT1	MUC1
NTF4	PLCG1	SLC2A1	PML	PSEN1	MYB
PTGS2	PLIN2	SLC2A3	PPP2R5B	PTK2	MYD88
CDKN1A	PPP3CA	SLC2A6	PPP3CA	PYCARD	NCF2
PRKAA1	PPP3CB	SLC31A1	PPP3CB	RARA	NCOA4
G6PD	PPT1	SLC38A1	PPP3CC	RB1	NDRG2
SLC2A6	PRDX1	SLC3A2	PPP3R1	RETSAT	NEDD9
FDX1	PRDX6	SMAD7	PPP3R2	RGS4	NEFH
AIFM3	PRF1	SNX4	PPT1	RHOT2	NFE2L2
KEAP1	PRKAA1	SOCS1	PRDX1	RIPK1	NFKB1
AKT2	PRKAA2	SOD1	PRDX6	RIPK3	NFS1
STAT1	PRKACA	SOD2	PRF1	RRM2	NGB
CASP3	PRKAR1A	SPTAN1	PRKAA1	SAT1	NLRC4
SOD2	PRKAR1B	SQSTM1	PRKAA2	SATB1	NLRP3
CD2	PRKAR2A	STAT1	PRKACG	SCD	NNMT
TNFAIP3	PSEN1	STAT3	PRKAR1B	SCP2	NOD1
PPP2R5B	PSEN2	STEAP3	PRKAR2A	SESN2	NOD2
NFE2L2	PTGS2	TAP1	PRKAR2B	SETD1B	NOL3
GSDMA	RARA	TAZ	PROM2	SIRT1	NOX4
PRKAR2A	RB1	TFR2	PSEN2	SIVA1	NQO1
DBT	RETSAT	TFRC	PTK2	SLC1A4	NRAS
HNF4A	RGS4	TGFB2	PYCARD	SLC1A5	NTRK1
SETD1B	RIPK1	TGFBR1	RB1	SLC20A1	OXSR1
HBA1	RIPK3	TIMP1	RELA	SLC2A3	PANX1
IL1R1	RNASEL	TMBIM1	RETSAT	SLC2A6	PCK2
ACO1	ROCK1	TMBIM4	RGS4	SLC31A1	PDGFRB
RIPK3	RRM2	TNFAIP3	RHOT2	SLC38A1	PDHB
RB1	SAT1	TNFRSF12A	RIPK1	SLC3A2	PEA15
TRIB3	SCAF11	TNFRSF1A	RNASEL	SLC7A11	PEBP1
TRAF3	SCD	TNFSF13B	RPL8	SLC7A5	PGAM5
PRKACB	SCP2	TNFSF18	RRM2	SMAD7	PGD
CLU	SESN2	TNFSF4	SAT1	SNX4	PHKG2
MAPK14	SETD1B	TNFSF8	SATB1	SOCS1	PIK3CB
CYCS	SLC1A4	TNFSF9	SCD	SOD2	PIK3CD
TNF	SLC1A5	TOP2A	SCP2	SP1	PIK3CG
PRKAR1B	SLC20A1	TP53	SESN2	SPTAN1	PIK3R1
TRADD	SLC2A1	TRADD	SETD1B	STAT1	PIK3R3
PRKAA2	SLC2A14	TRAF1	SIRT1	STAT3	PIK3R5
TMBIM1	SLC2A6	TRAF5	SIVA1	STEAP3	PLAT
HELLS	SLC2A8	TRAP1	SLC1A4	TAP1	PLCB2
TNFRSF10C	SLC31A1	TRIB3	SLC1A5	TAZ	PLCG1
TP53	SLC38A1	TSPO	SLC20A1	TF	PLIN2
CDK2	SLC40A1	TUBE1	SLC2A1	TFRC	PML
PROM2	SMAD7	TXNIP	SLC2A12	TGFB2	PPP3CA
BRD4	SNX4	UBC	SLC2A3	TGFBR1	PPP3CB
NCF2	SOCS1	ULK1	SLC2A6	TGFBR3	PPP3CC
BCL10	SOD1	ULK2	SLC31A1	TIMP1	PPP3R1
SRC	SOD2	USP22	SLC38A1	TIMP2	PPT1
IRF1	SP1	VEGFA	SLC3A2	TIMP3	PRDX1
CASP9	SPTAN1	VLDLR	SLC40A1	TLR4	PRDX6
BCAP31	SQSTM1	WEE1	SMAD7	TMBIM1	PRF1
CD14	SRXN1	WIPI1	SNX4	TMBIM4	PRKAA1
BAP1	STAT1	WIPI2	SOCS1	TNF	PRKACA
FTL	STAT3	XBP1	SOD2	TNFAIP3	PRKACB
PIK3R3	STEAP3	YWHAE	SP1	TNFRSF10B	PRKAR1A
AURKA	STMN1	YY1AP1	SQSTM1	TNFRSF10C	PRKAR1B
TIMP1	TAP1	ZBP1	SRXN1	TNFRSF12A	PRKAR2A
ELAVL1	TF	ZEB1	STAT1	TNFRSF1A	PRKAR2B
IDH1	TFRC	ZFP36	STAT3	TNFSF11	PRKX
IL1A	TGFB2	ZNF419	STEAP3	TNFSF13B	PSAT1
SLC31A1	TGFBR1		TAP1	TNFSF14	PSEN2
ERBB3	TIMP1		TAZ	TOP2A	PYCARD
MGMT	TIMP2		TF	TP63	RARA
PRDX1	TIMP3		TFRC	TRADD	RB1
PGAM5	TMBIM1		TGFB2	TRAF1	RELA
MAP3K14	TNFAIP3		TGFBR1	TRAF2	RHOB
PIK3CB	TNFRSF10A		TIMP1	TRAF5	RHOT2
GPX1	TNFRSF10B		TIMP2	TRAF6	RIPK1
TOP2A	TNFRSF10C		TIRAP	TRAP1	RIPK3
MAPK9	TNFRSF10D		TMBIM1	TRIB3	ROCK1
TFRC	TNFRSF12A		TMBIM4	TRIM37	RPL8
ALOX12B	TNFRSF1A		TNF	TSC22D3	RRM2
NOX1	TNFSF12		TNFAIP3	TXNIP	SAT1
DUSP1	TNFSF13		TNFRSF10B	ULK2	SATB1
NOX4	TNFSF13B		TNFRSF10C	VDAC2	SC5D
ADD1	TNFSF14		TNFRSF12A	VEGFA	SCAF11
PIK3CG	TNFSF15		TNFRSF1A	WEE1	SCD
ATP7B	TNFSF4		TNFSF10	WIPI1	SCP2
BTG3	TNFSF8		TNFSF13	YWHAE	SESN2
ALDH2	TOP2A		TNFSF13B	YY1AP1	SIRT1
ATP6V1G2	TP53		TNFSF14	ZEB1	SIVA1
NR2C2	TP63		TNFSF4	ZFP36	SLC1A4
TRAF1	TRADD		TNFSF9		SLC1A5
APP	TRAF1		TOP2A		SLC20A1
ALOXE3	TRAF4		TP53		SLC2A14
SCD	TRAF5		TP63		SLC2A3
TGFBR1	TRAF6		TRADD		SLC2A8
PIK3R5	TRAP1		TRAF1		SLC31A1
GSDME	TRIB3		TRAF2		SLC38A1
WEE1	TSPO		TRAF3		SLC3A2
LAMP2	TUBE1		TRAF4		SLC7A11
LIAS	TXNRD1		TRAF5		SMAD7
CASP4	UBC		TRAF6		SNX4
OTUB1	ULK2		TRAP1		SOCS1
GSR	VDAC2		TRIB3		SOD2
TNFRSF10A	VEGFA		TSPO		SP1
NEDD9	VLDLR		TUBE1		SPTAN1
ANO6	WEE1		TXNRD1		SQSTM1
F2	WIPI1		UBC		STAT1
MAPK1	XBP1		ULK2		STAT3
RIPK1	YWHAE		VDAC2		STEAP3
GABPB1	ZBP1		VEGFA		TAP1
HERPUD1	ZFP36		WEE1		TF
SQSTM1	ZNF419		WIPI1		TFRC
DUOX2			WIPI2		TGFB2
SLC1A4			XBP1		TGFBR1
NGF			YWHAE		TGFBR3
SELENOS			ZEB1		TIMP1
STAT3			ZFP36		TIMP3
CD40LG			ZNF419		TMBIM1
GNA15					TNFAIP3
BIRC3					TNFRSF10A
BGN					TNFRSF10B
AKT3					TNFRSF10C
DNAJB6					TNFRSF10D
FADD					TNFRSF12A
PIK3CD					TNFRSF1A
STEAP3					TNFSF10
IL1B					TNFSF12
SIVA1					TNFSF13
PRKX					TNFSF13B
FEZ1					TNFSF14
LIPT2					TNFSF15
EIF2AK4					TNFSF4
CHAC1					TNFSF8
TNFRSF12A					TOP2A
EGLN2					TP53
CASP8					TP63
DNAJC3					TRADD
MAPK8					TRAF1
LEF1					TRAF2
SCP2					TRAF3
TNFSF18					TRAF4
ATG3					TRAF5
BRCA1					TRIB3
CHP1					TSC22D3
SLC38A1					TSPO
NOX5					TXNIP
SOD1					TXNRD1
MADD					UBC
SMAD7					ULK2
CASP10					VDAC2
EZH2					VEGFA
YY1AP1					WEE1
ACVR1B					WIPI1
PEA15					WIPI2
GPX2					XBP1
NRAS					YWHAE
XIAP					YY1AP1
CCND2					ZBP1
AKR1C2					ZEB1
PLIN4					ZFP36
DPYD					ZNF419
CDKN2A
GADD45B
CCNA1
IL1RAP
NLRP7
ULK1
LUM
GSN
NDRG2
PLCB2
ZEB1
PDHB
HMGB2
EDA
HMOX1
CISD1
HIC1
ATP5MC3
BACH1
MT3
TNFSF10
GADD45A
MLKL
SAT1
SLC2A1
GPX3
AGPAT3
TUBE1
TNFRSF10D
BEX3
CYLD
MCL1
DLD
NOS2
IRAK2
IGF2R
MMP2
GPT2
MAP1LC3A
TNFSF13
ZBP1
YWHAE
AKR1C1
TGFB2
ETF1
CTNNB1
