# Supplementary material for: Machine learning‐based identification of a cell death‐related signature associated with prognosis and immune infiltration in glioma
Source: J Cell Mol Med. 2024 Jun 7;28(11):e18463. doi: 10.1111/jcmm.18463 (PMC11157676; doi:10.1111/jcmm.18463)
Supplement: Supplementary file 6 — Table S3. [file JCMM-28-e18463-s005.xlsx]

## Sheet: Sheet1
Gene	Coef
CAPG	0.00368909
ARNTL	0.0544748
SOCS1	0.0104711
MYD88	0.0481562
CASP6	0.0138179
BMP2	-0.00452865
CASP2	0.019811
FANCD2	0.0894455
ARRDC3	0.0056175
RRM2	0.0431513
G6PD	0.00973261
TMBIM1	0.00402539
NCF2	0.0234231
TIMP1	0.000278471
ADD1	-0.00518571
BGN	0.000653614
STEAP3	0.00428715
SMAD7	-0.0360672
TGFB2	0.00387542
