# Supplementary material for: Machine learning‐based identification of a cell death‐related signature associated with prognosis and immune infiltration in glioma
Source: J Cell Mol Med. 2024 Jun 7;28(11):e18463. doi: 10.1111/jcmm.18463 (PMC11157676; doi:10.1111/jcmm.18463)
Supplement: Supplementary file 7 — Table S4. [file JCMM-28-e18463-s007.xlsx]

## Sheet: Sheet1
GENE	GENE	cor	pvalue	Regulation
CAPG	ARNTL	0.309351	2.27742e-16	postive
CAPG	SOCS1	0.664722	6.69268e-87	postive
CAPG	MYD88	0.668399	3.46474e-88	postive
CAPG	CASP6	0.755286	4.65042e-125	postive
CAPG	BMP2	-0.659578	3.92385e-85	negative
CAPG	CASP2	0.274971	4.01397e-13	postive
CAPG	IL6	0.522904	1.98052e-48	postive
CAPG	FANCD2	0.247705	7.46325e-11	postive
CAPG	ARRDC3	0.283918	6.32421e-14	postive
CAPG	RRM2	0.383574	5.58646e-25	postive
CAPG	G6PD	0.550208	1.93304e-54	postive
CAPG	NFE2L2	0.30658	4.32021e-16	postive
CAPG	TMBIM1	0.792867	2.95851e-146	postive
CAPG	NCF2	0.789125	5.94205e-144	postive
CAPG	TIMP1	0.722522	1.68292e-109	postive
CAPG	ADD1	-0.475506	3.29343e-39	negative
CAPG	BGN	0.52639	3.62867e-49	postive
CAPG	STEAP3	0.789043	6.66698e-144	postive
CAPG	SMAD7	-0.531262	3.27347e-50	negative
CAPG	TGFB2	0.594694	1.65024e-65	postive
ARNTL	CAPG	0.309351	2.27742e-16	postive
ARNTL	SOCS1	0.344971	3.25371e-20	postive
ARNTL	MYD88	0.339451	1.38612e-19	postive
ARNTL	CASP6	0.420252	3.88918e-30	postive
ARNTL	BMP2	-0.517982	2.10473e-47	negative
ARNTL	CASP2	0.160381	2.95538e-05	postive
ARNTL	IL6	0.23403	8.203e-10	postive
ARNTL	FANCD2	0.12696	0.000972313	postive
ARNTL	ARRDC3	0.167473	1.27606e-05	postive
ARNTL	RRM2	0.213295	2.35982e-08	postive
ARNTL	G6PD	0.194432	3.78601e-07	postive
ARNTL	NFE2L2	0.277111	2.59572e-13	postive
ARNTL	TMBIM1	0.475639	3.1173e-39	postive
ARNTL	NCF2	0.17024	9.10777e-06	postive
ARNTL	TIMP1	0.458902	2.63572e-36	postive
ARNTL	ADD1	-0.313893	7.85395e-17	negative
ARNTL	BGN	0.293338	8.39911e-15	postive
ARNTL	STEAP3	0.472234	1.26589e-38	postive
ARNTL	SMAD7	-0.517118	3.17422e-47	negative
ARNTL	TGFB2	0.461246	1.04871e-36	postive
SOCS1	CAPG	0.664722	6.69268e-87	postive
SOCS1	ARNTL	0.344971	3.25371e-20	postive
SOCS1	MYD88	0.656121	5.79096e-84	postive
SOCS1	CASP6	0.702672	4.02114e-101	postive
SOCS1	BMP2	-0.591946	8.94715e-65	negative
SOCS1	CASP2	0.36176	3.3073e-22	postive
SOCS1	IL6	0.494951	8.10874e-43	postive
SOCS1	FANCD2	0.331037	1.19453e-18	postive
SOCS1	ARRDC3	0.258941	9.32095e-12	postive
SOCS1	RRM2	0.494951	8.10736e-43	postive
SOCS1	G6PD	0.505221	8.07836e-45	postive
SOCS1	NFE2L2	0.186843	1.0742e-06	postive
SOCS1	TMBIM1	0.628916	2.8075e-75	postive
SOCS1	NCF2	0.528185	1.5024e-49	postive
SOCS1	TIMP1	0.75415	1.76902e-124	postive
SOCS1	ADD1	-0.581302	5.36879e-62	negative
SOCS1	BGN	0.618527	3.48182e-72	postive
SOCS1	STEAP3	0.717443	2.74443e-107	postive
SOCS1	SMAD7	-0.569154	5.997e-59	negative
SOCS1	TGFB2	0.472697	1.04719e-38	postive
MYD88	CAPG	0.668399	3.46474e-88	postive
MYD88	ARNTL	0.339451	1.38612e-19	postive
MYD88	SOCS1	0.656121	5.79096e-84	postive
MYD88	CASP6	0.694614	6.45048e-98	postive
MYD88	BMP2	-0.51452	1.08407e-46	negative
MYD88	CASP2	0.459799	1.85356e-36	postive
MYD88	IL6	0.485625	4.66377e-41	postive
MYD88	FANCD2	0.375088	7.09239e-24	postive
MYD88	ARRDC3	0.389494	9.07306e-26	postive
MYD88	RRM2	0.493635	1.4476e-42	postive
MYD88	G6PD	0.420859	3.15473e-30	postive
MYD88	NFE2L2	0.378968	2.23952e-24	postive
MYD88	TMBIM1	0.599348	9.07419e-67	postive
MYD88	NCF2	0.60375	5.58793e-68	postive
MYD88	TIMP1	0.700818	2.24481e-100	postive
MYD88	ADD1	-0.483938	9.5794e-41	negative
MYD88	BGN	0.574004	3.76957e-60	postive
MYD88	STEAP3	0.738423	9.28772e-117	postive
MYD88	SMAD7	-0.519817	8.7588e-48	negative
MYD88	TGFB2	0.546445	1.4055e-53	postive
CASP6	CAPG	0.755286	4.65042e-125	postive
CASP6	ARNTL	0.420252	3.88918e-30	postive
CASP6	SOCS1	0.702672	4.02114e-101	postive
CASP6	MYD88	0.694614	6.45048e-98	postive
CASP6	BMP2	-0.652241	1.13878e-82	negative
CASP6	CASP2	0.479475	6.30611e-40	postive
CASP6	IL6	0.51455	1.06906e-46	postive
CASP6	FANCD2	0.434956	2.16775e-32	postive
CASP6	ARRDC3	0.414154	3.10756e-29	postive
CASP6	RRM2	0.548531	4.69326e-54	postive
CASP6	G6PD	0.481391	2.81766e-40	postive
CASP6	NFE2L2	0.356047	1.62561e-21	postive
CASP6	TMBIM1	0.691817	7.89139e-97	postive
CASP6	NCF2	0.589627	3.68015e-64	postive
CASP6	TIMP1	0.77458	1.98879e-135	postive
CASP6	ADD1	-0.596809	4.4419e-66	negative
CASP6	BGN	0.60473	2.98689e-68	postive
CASP6	STEAP3	0.799758	1.26842e-150	postive
CASP6	SMAD7	-0.680562	1.41826e-92	negative
CASP6	TGFB2	0.598902	1.20045e-66	postive
BMP2	CAPG	-0.659578	3.92385e-85	negative
BMP2	ARNTL	-0.517982	2.10473e-47	negative
BMP2	SOCS1	-0.591946	8.94715e-65	negative
BMP2	MYD88	-0.51452	1.08407e-46	negative
BMP2	CASP6	-0.652241	1.13878e-82	negative
BMP2	CASP2	-0.299529	2.13801e-15	negative
BMP2	IL6	-0.36954	3.58787e-23	negative
BMP2	FANCD2	-0.299009	2.4014e-15	negative
BMP2	ARRDC3	-0.126186	0.00104494	negative
BMP2	RRM2	-0.360309	4.97167e-22	negative
BMP2	G6PD	-0.444286	7.03919e-34	negative
BMP2	NFE2L2	-0.163182	2.12986e-05	negative
BMP2	TMBIM1	-0.695501	2.89536e-98	negative
BMP2	NCF2	-0.372082	1.71405e-23	negative
BMP2	TIMP1	-0.72154	4.54765e-109	negative
BMP2	ADD1	0.478414	9.83072e-40	postive
BMP2	BGN	-0.514479	1.10534e-46	negative
BMP2	STEAP3	-0.70704	6.62096e-103	negative
BMP2	SMAD7	0.661185	1.10936e-85	postive
BMP2	TGFB2	-0.656744	3.57401e-84	negative
CASP2	CAPG	0.274971	4.01397e-13	postive
CASP2	ARNTL	0.160381	2.95538e-05	postive
CASP2	SOCS1	0.36176	3.3073e-22	postive
CASP2	MYD88	0.459799	1.85356e-36	postive
CASP2	CASP6	0.479475	6.30611e-40	postive
CASP2	BMP2	-0.299529	2.13801e-15	negative
CASP2	IL6	0.197506	2.45184e-07	postive
CASP2	FANCD2	0.750243	1.65798e-122	postive
CASP2	ARRDC3	0.449908	8.47353e-35	postive
CASP2	RRM2	0.708756	1.29327e-103	postive
CASP2	G6PD	0.197344	2.50899e-07	postive
CASP2	NFE2L2	0.246819	8.75674e-11	postive
CASP2	TMBIM1	0.168839	1.08104e-05	postive
CASP2	NCF2	0.244827	1.25118e-10	postive
CASP2	TIMP1	0.450854	5.9104e-35	postive
CASP2	ADD1	-0.419221	5.54213e-30	negative
CASP2	BGN	0.482725	1.6033e-40	postive
CASP2	STEAP3	0.440244	3.14833e-33	postive
CASP2	SMAD7	-0.432928	4.50327e-32	negative
CASP2	TGFB2	0.283108	7.49578e-14	postive
IL6	CAPG	0.522904	1.98052e-48	postive
IL6	ARNTL	0.23403	8.203e-10	postive
IL6	SOCS1	0.494951	8.10874e-43	postive
IL6	MYD88	0.485625	4.66377e-41	postive
IL6	CASP6	0.51455	1.06906e-46	postive
IL6	BMP2	-0.36954	3.58787e-23	negative
IL6	CASP2	0.197506	2.45184e-07	postive
IL6	FANCD2	0.211972	2.89163e-08	postive
IL6	ARRDC3	0.419586	4.88974e-30	postive
IL6	RRM2	0.327592	2.83042e-18	postive
IL6	G6PD	0.369961	3.17607e-23	postive
IL6	NFE2L2	0.266921	1.99938e-12	postive
IL6	TMBIM1	0.508717	1.62227e-45	postive
IL6	NCF2	0.511845	3.79768e-46	postive
IL6	TIMP1	0.582208	3.14211e-62	postive
IL6	ADD1	-0.408981	1.75208e-28	negative
IL6	BGN	0.41114	8.54267e-29	postive
IL6	STEAP3	0.51049	7.13848e-46	postive
IL6	SMAD7	-0.340279	1.11734e-19	negative
IL6	TGFB2	0.451527	4.57003e-35	postive
FANCD2	CAPG	0.247705	7.46325e-11	postive
FANCD2	ARNTL	0.12696	0.000972313	postive
FANCD2	SOCS1	0.331037	1.19453e-18	postive
FANCD2	MYD88	0.375088	7.09239e-24	postive
FANCD2	CASP6	0.434956	2.16775e-32	postive
FANCD2	BMP2	-0.299009	2.4014e-15	negative
FANCD2	CASP2	0.750243	1.65798e-122	postive
FANCD2	IL6	0.211972	2.89163e-08	postive
FANCD2	ARRDC3	0.398176	5.89927e-27	postive
FANCD2	RRM2	0.874698	6.2311e-213	postive
FANCD2	G6PD	0.125875	0.00107555	postive
FANCD2	NFE2L2	0.0205385	0.595084	postive
FANCD2	TMBIM1	0.124519	0.00121862	postive
FANCD2	NCF2	0.161235	2.67594e-05	postive
FANCD2	TIMP1	0.432862	4.61068e-32	postive
FANCD2	ADD1	-0.467923	7.29909e-38	negative
FANCD2	BGN	0.466437	1.3275e-37	postive
FANCD2	STEAP3	0.346042	2.44821e-20	postive
FANCD2	SMAD7	-0.493408	1.59905e-42	negative
FANCD2	TGFB2	0.217508	1.22434e-08	postive
ARRDC3	CAPG	0.283918	6.32421e-14	postive
ARRDC3	ARNTL	0.167473	1.27606e-05	postive
ARRDC3	SOCS1	0.258941	9.32095e-12	postive
ARRDC3	MYD88	0.389494	9.07306e-26	postive
ARRDC3	CASP6	0.414154	3.10756e-29	postive
ARRDC3	BMP2	-0.126186	0.00104494	negative
ARRDC3	CASP2	0.449908	8.47353e-35	postive
ARRDC3	IL6	0.419586	4.88974e-30	postive
ARRDC3	FANCD2	0.398176	5.89927e-27	postive
ARRDC3	RRM2	0.418869	6.25375e-30	postive
ARRDC3	G6PD	0.170996	8.29839e-06	postive
ARRDC3	NFE2L2	0.38011	1.59085e-24	postive
ARRDC3	TMBIM1	0.30028	1.80674e-15	postive
ARRDC3	NCF2	0.369035	4.15264e-23	postive
ARRDC3	TIMP1	0.378958	2.24676e-24	postive
ARRDC3	ADD1	-0.330121	1.50417e-18	negative
ARRDC3	BGN	0.294808	6.0873e-15	postive
ARRDC3	STEAP3	0.386385	2.36791e-25	postive
ARRDC3	SMAD7	-0.347767	1.54434e-20	negative
ARRDC3	TGFB2	0.326946	3.32326e-18	postive
RRM2	CAPG	0.383574	5.58646e-25	postive
RRM2	ARNTL	0.213295	2.35982e-08	postive
RRM2	SOCS1	0.494951	8.10736e-43	postive
RRM2	MYD88	0.493635	1.4476e-42	postive
RRM2	CASP6	0.548531	4.69326e-54	postive
RRM2	BMP2	-0.360309	4.97167e-22	negative
RRM2	CASP2	0.708756	1.29327e-103	postive
RRM2	IL6	0.327592	2.83042e-18	postive
RRM2	FANCD2	0.874698	6.2311e-213	postive
RRM2	ARRDC3	0.418869	6.25375e-30	postive
RRM2	G6PD	0.253507	2.58166e-11	postive
RRM2	NFE2L2	0.115777	0.00264869	postive
RRM2	TMBIM1	0.287874	2.73414e-14	postive
RRM2	NCF2	0.310407	1.78105e-16	postive
RRM2	TIMP1	0.581251	5.53302e-62	postive
RRM2	ADD1	-0.562645	2.2897e-57	negative
RRM2	BGN	0.57306	6.48181e-60	postive
RRM2	STEAP3	0.49218	2.73816e-42	postive
RRM2	SMAD7	-0.541194	2.14694e-52	negative
RRM2	TGFB2	0.295964	4.72014e-15	postive
G6PD	CAPG	0.550208	1.93304e-54	postive
G6PD	ARNTL	0.194432	3.78601e-07	postive
G6PD	SOCS1	0.505221	8.07836e-45	postive
G6PD	MYD88	0.420859	3.15473e-30	postive
G6PD	CASP6	0.481391	2.81766e-40	postive
G6PD	BMP2	-0.444286	7.03919e-34	negative
G6PD	CASP2	0.197344	2.50899e-07	postive
G6PD	IL6	0.369961	3.17607e-23	postive
G6PD	FANCD2	0.125875	0.00107555	postive
G6PD	ARRDC3	0.170996	8.29839e-06	postive
G6PD	RRM2	0.253507	2.58166e-11	postive
G6PD	NFE2L2	0.120374	0.00177185	postive
G6PD	TMBIM1	0.541373	1.95819e-52	postive
G6PD	NCF2	0.460079	1.66025e-36	postive
G6PD	TIMP1	0.617866	5.42875e-72	postive
G6PD	ADD1	-0.400407	2.88401e-27	negative
G6PD	BGN	0.545426	2.39383e-53	postive
G6PD	STEAP3	0.527676	1.9303e-49	postive
G6PD	SMAD7	-0.329361	1.81978e-18	negative
G6PD	TGFB2	0.355185	2.06144e-21	postive
NFE2L2	CAPG	0.30658	4.32021e-16	postive
NFE2L2	ARNTL	0.277111	2.59572e-13	postive
NFE2L2	SOCS1	0.186843	1.0742e-06	postive
NFE2L2	MYD88	0.378968	2.23952e-24	postive
NFE2L2	CASP6	0.356047	1.62561e-21	postive
NFE2L2	BMP2	-0.163182	2.12986e-05	negative
NFE2L2	CASP2	0.246819	8.75674e-11	postive
NFE2L2	IL6	0.266921	1.99938e-12	postive
NFE2L2	FANCD2	0.0205385	0.595084	postive
NFE2L2	ARRDC3	0.38011	1.59085e-24	postive
NFE2L2	RRM2	0.115777	0.00264869	postive
NFE2L2	G6PD	0.120374	0.00177185	postive
NFE2L2	TMBIM1	0.335888	3.47884e-19	postive
NFE2L2	NCF2	0.405657	5.24106e-28	postive
NFE2L2	TIMP1	0.265257	2.76788e-12	postive
NFE2L2	ADD1	-0.064498	0.0947996	negative
NFE2L2	BGN	0.213975	2.12453e-08	postive
NFE2L2	STEAP3	0.402655	1.39484e-27	postive
NFE2L2	SMAD7	-0.239482	3.21085e-10	negative
NFE2L2	TGFB2	0.404498	7.65607e-28	postive
TMBIM1	CAPG	0.792867	2.95851e-146	postive
TMBIM1	ARNTL	0.475639	3.1173e-39	postive
TMBIM1	SOCS1	0.628916	2.8075e-75	postive
TMBIM1	MYD88	0.599348	9.07419e-67	postive
TMBIM1	CASP6	0.691817	7.89139e-97	postive
TMBIM1	BMP2	-0.695501	2.89536e-98	negative
TMBIM1	CASP2	0.168839	1.08104e-05	postive
TMBIM1	IL6	0.508717	1.62227e-45	postive
TMBIM1	FANCD2	0.124519	0.00121862	postive
TMBIM1	ARRDC3	0.30028	1.80674e-15	postive
TMBIM1	RRM2	0.287874	2.73414e-14	postive
TMBIM1	G6PD	0.541373	1.95819e-52	postive
TMBIM1	NFE2L2	0.335888	3.47884e-19	postive
TMBIM1	NCF2	0.629407	1.99151e-75	postive
TMBIM1	TIMP1	0.75723	4.6446e-126	postive
TMBIM1	ADD1	-0.448725	1.32703e-34	negative
TMBIM1	BGN	0.537922	1.14596e-51	postive
TMBIM1	STEAP3	0.747388	4.33764e-121	postive
TMBIM1	SMAD7	-0.52595	4.5002e-49	negative
TMBIM1	TGFB2	0.650453	4.42715e-82	postive
NCF2	CAPG	0.789125	5.94205e-144	postive
NCF2	ARNTL	0.17024	9.10777e-06	postive
NCF2	SOCS1	0.528185	1.5024e-49	postive
NCF2	MYD88	0.60375	5.58793e-68	postive
NCF2	CASP6	0.589627	3.68015e-64	postive
NCF2	BMP2	-0.372082	1.71405e-23	negative
NCF2	CASP2	0.244827	1.25118e-10	postive
NCF2	IL6	0.511845	3.79768e-46	postive
NCF2	FANCD2	0.161235	2.67594e-05	postive
NCF2	ARRDC3	0.369035	4.15264e-23	postive
NCF2	RRM2	0.310407	1.78105e-16	postive
NCF2	G6PD	0.460079	1.66025e-36	postive
NCF2	NFE2L2	0.405657	5.24106e-28	postive
NCF2	TMBIM1	0.629407	1.99151e-75	postive
NCF2	TIMP1	0.550045	2.10787e-54	postive
NCF2	ADD1	-0.373045	1.29314e-23	negative
NCF2	BGN	0.398279	5.70787e-27	postive
NCF2	STEAP3	0.642537	1.62142e-79	postive
NCF2	SMAD7	-0.297329	3.49002e-15	negative
NCF2	TGFB2	0.411897	6.63439e-29	postive
TIMP1	CAPG	0.722522	1.68292e-109	postive
TIMP1	ARNTL	0.458902	2.63572e-36	postive
TIMP1	SOCS1	0.75415	1.76902e-124	postive
TIMP1	MYD88	0.700818	2.24481e-100	postive
TIMP1	CASP6	0.77458	1.98879e-135	postive
TIMP1	BMP2	-0.72154	4.54765e-109	negative
TIMP1	CASP2	0.450854	5.9104e-35	postive
TIMP1	IL6	0.582208	3.14211e-62	postive
TIMP1	FANCD2	0.432862	4.61068e-32	postive
TIMP1	ARRDC3	0.378958	2.24676e-24	postive
TIMP1	RRM2	0.581251	5.53302e-62	postive
TIMP1	G6PD	0.617866	5.42875e-72	postive
TIMP1	NFE2L2	0.265257	2.76788e-12	postive
TIMP1	TMBIM1	0.75723	4.6446e-126	postive
TIMP1	NCF2	0.550045	2.10787e-54	postive
TIMP1	ADD1	-0.693141	2.4216e-97	negative
TIMP1	BGN	0.794077	5.20475e-147	postive
TIMP1	STEAP3	0.81184	1.03763e-158	postive
TIMP1	SMAD7	-0.669155	1.87589e-88	negative
TIMP1	TGFB2	0.607694	4.4294e-69	postive
ADD1	CAPG	-0.475506	3.29343e-39	negative
ADD1	ARNTL	-0.313893	7.85395e-17	negative
ADD1	SOCS1	-0.581302	5.36879e-62	negative
ADD1	MYD88	-0.483938	9.5794e-41	negative
ADD1	CASP6	-0.596809	4.4419e-66	negative
ADD1	BMP2	0.478414	9.83072e-40	postive
ADD1	CASP2	-0.419221	5.54213e-30	negative
ADD1	IL6	-0.408981	1.75208e-28	negative
ADD1	FANCD2	-0.467923	7.29909e-38	negative
ADD1	ARRDC3	-0.330121	1.50417e-18	negative
ADD1	RRM2	-0.562645	2.2897e-57	negative
ADD1	G6PD	-0.400407	2.88401e-27	negative
ADD1	NFE2L2	-0.064498	0.0947996	negative
ADD1	TMBIM1	-0.448725	1.32703e-34	negative
ADD1	NCF2	-0.373045	1.29314e-23	negative
ADD1	TIMP1	-0.693141	2.4216e-97	negative
ADD1	BGN	-0.578686	2.49574e-61	negative
ADD1	STEAP3	-0.573613	4.71926e-60	negative
ADD1	SMAD7	0.54792	6.47692e-54	postive
ADD1	TGFB2	-0.314543	6.73406e-17	negative
BGN	CAPG	0.52639	3.62867e-49	postive
BGN	ARNTL	0.293338	8.39911e-15	postive
BGN	SOCS1	0.618527	3.48182e-72	postive
BGN	MYD88	0.574004	3.76957e-60	postive
BGN	CASP6	0.60473	2.98689e-68	postive
BGN	BMP2	-0.514479	1.10534e-46	negative
BGN	CASP2	0.482725	1.6033e-40	postive
BGN	IL6	0.41114	8.54267e-29	postive
BGN	FANCD2	0.466437	1.3275e-37	postive
BGN	ARRDC3	0.294808	6.0873e-15	postive
BGN	RRM2	0.57306	6.48181e-60	postive
BGN	G6PD	0.545426	2.39383e-53	postive
BGN	NFE2L2	0.213975	2.12453e-08	postive
BGN	TMBIM1	0.537922	1.14596e-51	postive
BGN	NCF2	0.398279	5.70787e-27	postive
BGN	TIMP1	0.794077	5.20475e-147	postive
BGN	ADD1	-0.578686	2.49574e-61	negative
BGN	STEAP3	0.627818	6.03717e-75	postive
BGN	SMAD7	-0.517579	2.54992e-47	negative
BGN	TGFB2	0.450181	7.63796e-35	postive
STEAP3	CAPG	0.789043	6.66698e-144	postive
STEAP3	ARNTL	0.472234	1.26589e-38	postive
STEAP3	SOCS1	0.717443	2.74443e-107	postive
STEAP3	MYD88	0.738423	9.28772e-117	postive
STEAP3	CASP6	0.799758	1.26842e-150	postive
STEAP3	BMP2	-0.70704	6.62096e-103	negative
STEAP3	CASP2	0.440244	3.14833e-33	postive
STEAP3	IL6	0.51049	7.13848e-46	postive
STEAP3	FANCD2	0.346042	2.44821e-20	postive
STEAP3	ARRDC3	0.386385	2.36791e-25	postive
STEAP3	RRM2	0.49218	2.73816e-42	postive
STEAP3	G6PD	0.527676	1.9303e-49	postive
STEAP3	NFE2L2	0.402655	1.39484e-27	postive
STEAP3	TMBIM1	0.747388	4.33764e-121	postive
STEAP3	NCF2	0.642537	1.62142e-79	postive
STEAP3	TIMP1	0.81184	1.03763e-158	postive
STEAP3	ADD1	-0.573613	4.71926e-60	negative
STEAP3	BGN	0.627818	6.03717e-75	postive
STEAP3	SMAD7	-0.66701	1.06549e-87	negative
STEAP3	TGFB2	0.66839	3.48976e-88	postive
SMAD7	CAPG	-0.531262	3.27347e-50	negative
SMAD7	ARNTL	-0.517118	3.17422e-47	negative
SMAD7	SOCS1	-0.569154	5.997e-59	negative
SMAD7	MYD88	-0.519817	8.7588e-48	negative
SMAD7	CASP6	-0.680562	1.41826e-92	negative
SMAD7	BMP2	0.661185	1.10936e-85	postive
SMAD7	CASP2	-0.432928	4.50327e-32	negative
SMAD7	IL6	-0.340279	1.11734e-19	negative
SMAD7	FANCD2	-0.493408	1.59905e-42	negative
SMAD7	ARRDC3	-0.347767	1.54434e-20	negative
SMAD7	RRM2	-0.541194	2.14694e-52	negative
SMAD7	G6PD	-0.329361	1.81978e-18	negative
SMAD7	NFE2L2	-0.239482	3.21085e-10	negative
SMAD7	TMBIM1	-0.52595	4.5002e-49	negative
SMAD7	NCF2	-0.297329	3.49002e-15	negative
SMAD7	TIMP1	-0.669155	1.87589e-88	negative
SMAD7	ADD1	0.54792	6.47692e-54	postive
SMAD7	BGN	-0.517579	2.54992e-47	negative
SMAD7	STEAP3	-0.66701	1.06549e-87	negative
SMAD7	TGFB2	-0.527595	2.00849e-49	negative
TGFB2	CAPG	0.594694	1.65024e-65	postive
TGFB2	ARNTL	0.461246	1.04871e-36	postive
TGFB2	SOCS1	0.472697	1.04719e-38	postive
TGFB2	MYD88	0.546445	1.4055e-53	postive
TGFB2	CASP6	0.598902	1.20045e-66	postive
TGFB2	BMP2	-0.656744	3.57401e-84	negative
TGFB2	CASP2	0.283108	7.49578e-14	postive
TGFB2	IL6	0.451527	4.57003e-35	postive
TGFB2	FANCD2	0.217508	1.22434e-08	postive
TGFB2	ARRDC3	0.326946	3.32326e-18	postive
TGFB2	RRM2	0.295964	4.72014e-15	postive
TGFB2	G6PD	0.355185	2.06144e-21	postive
TGFB2	NFE2L2	0.404498	7.65607e-28	postive
TGFB2	TMBIM1	0.650453	4.42715e-82	postive
TGFB2	NCF2	0.411897	6.63439e-29	postive
TGFB2	TIMP1	0.607694	4.4294e-69	postive
TGFB2	ADD1	-0.314543	6.73406e-17	negative
TGFB2	BGN	0.450181	7.63796e-35	postive
TGFB2	STEAP3	0.66839	3.48976e-88	postive
TGFB2	SMAD7	-0.527595	2.00849e-49	negative
