# Supplementary material for: Machine learning‐based identification of a cell death‐related signature associated with prognosis and immune infiltration in glioma
Source: J Cell Mol Med. 2024 Jun 7;28(11):e18463. doi: 10.1111/jcmm.18463 (PMC11157676; doi:10.1111/jcmm.18463)
Supplement: Supplementary file 8 — Table S5. [file JCMM-28-e18463-s003.xlsx]

## Sheet: Sheet1
id	logFC	adj.P.Val
GAS2L3	2.56906	8.74e-109
TIMP1	3.8101	3.35e-107
WEE1	2.04302	4.36e-107
IGFBP2	3.84137	4.36e-107
CLIC1	2.22969	4.33e-106
IFNGR2	1.08753	4.33e-106
FSTL1	1.99717	5.67e-106
MCUB	2.51302	5.67e-106
CDK2	1.65952	5.23e-104
TNFRSF12A	3.07922	1.45e-103
EMP3	3.5618	2.49e-103
GLA	1.02887	3.59e-101
SERPINH1	2.18892	1.51e-100
PDPN	3.83514	9.97e-100
TAGLN2	2.26672	9.97e-100
TNFRSF11B	3.11828	1.19e-99
IGF2BP3	3.80675	1.56e-99
TGIF1	1.79265	1.56e-99
RAB42	2.4463	1.84e-99
CHI3L1	5.81066	2.73e-99
COL4A1	3.05341	3e-99
SHCBP1	1.98184	3.29e-99
MSN	1.98003	4.22e-99
DEPDC1	2.97051	4.6e-99
KPNA2	1.28327	5.99e-99
CRY2	-1.47876	1.31e-98
SHOX2	4.67383	1.56e-98
CDCA8	2.49649	5.48e-98
COL4A2	2.648	5.68e-98
PRLHR	-4.97457	7.49e-98
STEAP3	2.71675	2.08e-97
KDELR2	0.953628	2.61e-96
IKBIP	1.497	2.61e-96
ANXA1	3.20561	4.67e-96
PLAT	2.44928	8.93e-96
GPX8	3.2397	1.24e-94
CCNB1	2.01943	2.39e-94
CEP55	2.60985	3.28e-94
SERPINA5	3.7959	4.75e-94
PTTG1	2.39104	5.33e-94
ADAM12	2.90087	4.81e-93
PLSCR1	1.76777	7.79e-93
CD58	1.97567	8.8e-93
E2F7	2.67992	1.51e-92
FAM114A1	1.68337	1.83e-92
PDIA4	1.24598	2.51e-92
CDC20	2.79355	4.15e-92
TRPM8	3.27918	7.22e-92
FAM13C	-1.74837	7.26e-92
FRA10AC1	-1.22319	8.17e-92
TUBA1C	2.35022	1.62e-91
CASP6	1.3735	2.05e-91
PPM1L	-1.57458	2.63e-91
CENPA	2.82226	4.4e-91
HOXA5	5.10826	5.07e-91
PKMP3	-1.3932	1.12e-90
ASF1B	2.58675	1.31e-90
KIF2C	2.47644	1.41e-90
NOG	-2.56073	3.6e-90
TMEM71	2.42708	3.62e-90
HDAC4	-1.33471	4.72e-90
AURKA	1.8083	5.21e-90
FNDC3B	1.23598	9.51e-90
PYGL	1.79193	1.02e-89
CSMD3	-3.51773	2.27e-89
ABCC3	3.93549	3.31e-89
KIF4A	2.33941	3.33e-89
RFC2	0.998074	3.36e-89
SLC43A3	2.18056	4.85e-89
METTL7B	3.40815	6.17e-89
ANXA2P2	3.36317	6.17e-89
LRIT2	-2.83016	1.41e-88
FAAP24	1.19458	1.42e-88
TUB	-1.67645	1.65e-88
MIR4435-2HG	2.63957	2.45e-88
COL5A2	2.3828	2.84e-88
GJC1	1.73149	2.86e-88
ALDH5A1	-1.4001	4.64e-88
CYP17A1	-2.00506	1.11e-87
KIAA0040	2.19255	1.4e-87
AC074286.1	-3.6507	1.44e-87
ANXA2	2.52743	1.61e-87
TK1	2.21775	1.7e-87
PCNA	1.14517	2.02e-87
TEF	-1.545	2.13e-87
CASP4	1.93624	2.61e-87
CALU	1.29618	3.87e-87
GPX7	1.49912	7.74e-87
GLUD1	-1.29352	8.96e-87
TNK2	-1.76357	2.41e-86
SPHKAP	-3.77152	3.23e-86
HOXA1	3.06253	4.37e-86
RASL10A	-2.52034	4.99e-86
AC026401.3	1.71594	5.1e-86
GABBR1	-2.05608	8.71e-86
EN1	4.36952	1.25e-85
LAMC1	1.61379	1.45e-85
LSP1	2.43152	2.19e-85
CD276	1.28311	2.3e-85
CMTM6	0.919601	3.13e-85
PTPN22	2.14294	3.13e-85
CHEK2	1.33983	4.09e-85
CYTOR	2.86876	5.66e-85
S100A11	2.08864	7.74e-85
KIF18A	2.26003	9.16e-85
S100A4	2.81146	9.3e-85
ARPP21	-2.27461	1.07e-84
OSTC	1.04243	1.11e-84
CTIF	-1.15815	1.15e-84
HOXA3	4.13398	1.28e-84
CDCA2	2.44947	1.34e-84
FAM129A	2.03819	1.67e-84
CDKN3	2.02172	3.05e-84
AC120036.4	-1.54316	3.05e-84
HOXC10	4.84867	4.94e-84
ZNF248	-1.11434	6.15e-84
GNG5	1.45339	6.21e-84
TMEM106C	1.32051	8.04e-84
AL117339.4	-1.68248	8.04e-84
SMC4	1.62168	8.59e-84
CAPZA1	0.926495	1.35e-83
ZNF25	-1.082	1.56e-83
NAP1L3	-1.51165	1.76e-83
KIF23	2.37989	2.06e-83
IGF2BP2	3.07284	2.35e-83
LINC00634	-1.85801	2.95e-83
PRICKLE3	1.64376	4.39e-83
TMEM72-AS1	-1.65574	5.1e-83
CPEB3	-1.77749	6.33e-83
RUNDC3A-AS1	-1.84494	6.93e-83
ACADSB	-1.00832	9.85e-83
STIL	1.52398	1.04e-82
DDOST	0.827135	1.1e-82
ALDH2	-1.33186	1.1e-82
MYL12A	1.51641	1.29e-82
EDEM2	0.87876	1.31e-82
PLP2	2.32527	1.57e-82
ARL3	-0.85174	1.7e-82
PLAU	2.64243	1.73e-82
PTGFRN	1.58273	1.9e-82
BGN	1.93703	2.51e-82
PARPBP	1.55841	2.91e-82
KCNIP3	-2.23471	3.24e-82
CDC6	1.88155	3.75e-82
KIF20A	2.83952	5.09e-82
KIF1BP	-0.779355	6.33e-82
CCSER2	-1.12059	8.07e-82
HOXA6	3.97092	8.31e-82
AC009227.1	-3.10344	1.01e-81
CENPL	1.06476	1.15e-81
ZMYND11	-1.0768	1.17e-81
KDELR1	0.90412	1.93e-81
ASB13	-1.00853	2.62e-81
IGIP	-1.18665	3.16e-81
HOXD11	4.24175	4.63e-81
OTP	3.71054	5.23e-81
ITGA5	1.85289	5.23e-81
ECT2	1.4794	6.44e-81
MGME1	0.757069	7.81e-81
PHYHIPL	-1.83659	1.05e-80
FRY	-1.46199	1.08e-80
CRTAC1	-2.92858	1.22e-80
ATP6V1G2	-1.921	1.77e-80
CD248	2.47886	2.11e-80
CCNA2	2.11117	2.17e-80
APOBEC3C	1.76556	2.33e-80
SLC39A1	0.804623	2.36e-80
DGCR9	-2.05805	2.39e-80
AP001486.2	-1.38137	2.4e-80
HOXC9	4.02704	2.5e-80
POU6F1	-0.850991	2.62e-80
SGSM1	-2.31622	3.31e-80
NNMT	3.5798	3.37e-80
PLEK2	2.6567	3.57e-80
MYD88	1.44885	3.57e-80
PHETA2	1.51923	3.62e-80
RUFY2	-0.768563	4.04e-80
TMEM230	0.740455	4.04e-80
DNMBP-AS1	-2.76261	4.25e-80
AC024601.1	-3.00848	4.86e-80
RTP5	-3.41889	5.35e-80
TPM4	1.14105	5.93e-80
CCNB2	2.58143	7.45e-80
AC062021.1	-5.3891	9.29e-80
CDKN2C	2.03969	9.99e-80
HTRA3	2.49427	1.08e-79
GNAL	-2.26529	1.09e-79
FAM133A	-2.68432	1.36e-79
DNM3	-1.83629	2.13e-79
GGH	1.31908	3.21e-79
CLEC5A	3.62269	3.65e-79
TMEM154	1.65498	3.79e-79
SHANK2	-2.7047	3.92e-79
HOXC6	3.41829	4.24e-79
NALCN	-1.84274	4.24e-79
SMCR5	-2.19238	5.92e-79
SLC30A7	0.918983	7.74e-79
KLHDC1	-0.881889	9.55e-79
GNG12	2.01933	1.17e-78
CD101	1.72886	1.2e-78
SKA1	2.42203	1.38e-78
AC093802.1	-2.58429	1.66e-78
SH2D4A	2.58645	1.75e-78
DLGAP5	3.02263	2e-78
DPYD	2.00339	2e-78
PLAUR	2.10664	2.33e-78
MSR1	2.3863	2.42e-78
TNFAIP6	2.99451	3.53e-78
KSR2	-3.06549	3.6e-78
RAB34	2.18781	4.1e-78
FKBP9	1.75978	6.17e-78
VAV3	2.72669	6.28e-78
MCF2L2	-2.15945	1.19e-77
LINC01842	3.226	2.02e-77
LINC01426	2.28154	2.14e-77
TNFAIP8	1.73406	2.56e-77
MAP1LC3C	3.18599	2.57e-77
NDRG2	-1.7497	2.6e-77
AL157392.3	-1.31212	2.66e-77
SMAD7	-1.04079	2.92e-77
HIST1H3G	2.26535	2.96e-77
PDLIM1	2.30652	3.26e-77
ZFHX2-AS1	-1.41152	3.29e-77
THRA	-1.23255	4.32e-77
EZH1	-0.706305	4.47e-77
HOXA-AS3	2.64419	4.49e-77
CENPE	1.96935	7.92e-77
SERPING1	2.13827	8.02e-77
SSTR2	-2.458	8.44e-77
AC093673.1	1.37257	8.56e-77
COLGALT1	0.978482	9.22e-77
HEXB	1.06699	9.38e-77
GDF15	3.15746	9.5e-77
SSTR1	-3.63805	1.04e-76
TMSB4X	1.51408	1.24e-76
HOXA4	4.21343	1.57e-76
NTNG2	-1.85686	1.59e-76
SYDE1	1.20482	1.62e-76
REPS2	-2.23934	2.32e-76
AL731533.2	-1.71071	2.5e-76
CD63	1.01315	2.85e-76
MXI1	-1.06878	2.85e-76
SLC25A21-AS1	-3.0962	3.06e-76
HOXA2	3.99298	3.1e-76
PDZD8	-1.14031	3.18e-76
TOM1L2	-0.993487	3.23e-76
STK40	1.01796	3.34e-76
MAP2K3	1.01129	3.34e-76
PTX3	2.94306	3.41e-76
TACC3	1.74132	3.71e-76
ARFGAP2	-0.581933	3.86e-76
IKZF5	-0.805358	4.91e-76
BUB1	2.25425	5.06e-76
DSN1	1.06131	5.06e-76
CENPK	2.19581	5.24e-76
DAP	0.78871	6.25e-76
TSPOAP1	-1.89396	6.27e-76
CLCF1	2.35593	6.27e-76
CDHR1	-2.44269	8.05e-76
AC053503.1	-3.35151	8.36e-76
POLR2F	-2.01513	8.6e-76
SLITRK5	-2.09838	8.78e-76
ORC1	2.00839	1.4e-75
P4HB	0.704653	1.41e-75
CACNG2	-3.78037	1.43e-75
HIST1H2BH	3.80897	1.44e-75
CISH	1.8299	2.41e-75
POC1A	1.5259	2.5e-75
DUSP26	-2.0837	2.6e-75
MYBL2	3.16942	2.67e-75
ERI1	0.909137	3.45e-75
SAMD8	-1.00971	3.74e-75
TRAM1	0.847048	4.2e-75
RAB32	1.76598	4.2e-75
CARD16	2.14491	4.37e-75
AL353597.2	-3.48147	4.67e-75
MACC1	1.72699	4.72e-75
PPP1R3E	-0.987856	6.12e-75
RER1	0.649384	6.38e-75
ACTN1	1.81589	6.64e-75
ZNF33A	-0.863741	8.4e-75
ATP8A1	-1.84601	8.81e-75
WAC	-0.752125	9.53e-75
HPSE2	-4.03442	9.84e-75
CXCL10	3.70111	1.03e-74
DDIAS	1.67437	1.05e-74
EVA1B	1.58421	1.05e-74
APOBEC3F	1.62771	1.21e-74
CAPG	1.88433	1.59e-74
TPX2	2.16446	1.61e-74
RPA3	1.0415	1.71e-74
RNF135	1.40497	2.46e-74
RRM2	2.98305	2.57e-74
SERPINB8	1.23472	2.57e-74
TARSL2	-1.03525	2.6e-74
RICTOR	-1.23807	2.87e-74
MELK	2.70771	2.87e-74
WAC-AS1	-0.847402	2.87e-74
FLJ37035	-1.29221	2.95e-74
TCF19	1.39596	3.06e-74
KIF3A	-1.15682	3.12e-74
RPN1	0.488383	3.23e-74
TRIM8	-0.885877	3.78e-74
ANKRD16	-0.812143	3.81e-74
OSMR	1.93898	3.99e-74
COL8A1	3.22945	3.99e-74
IQGAP2	2.08043	4.4e-74
AL158212.3	-1.16175	4.4e-74
PFN1	0.746037	4.61e-74
FAM155A	-2.44262	6.3e-74
MORN4	-0.814292	7.45e-74
GINS4	1.23353	7.55e-74
TMEM136	-0.888938	7.81e-74
AL353597.1	-3.27935	8.32e-74
SEMA4G	-1.19769	8.94e-74
LOXL1	2.56149	9.21e-74
SLC1A6	-3.06809	9.86e-74
NCAPG	2.4996	9.86e-74
PAXBP1-AS1	-0.896463	1.01e-73
SPRY1	1.89171	1.01e-73
NDC1	0.82553	1.04e-73
AC097641.1	-2.89453	1.19e-73
LINC01310	-1.99731	1.22e-73
MGAT4C	-2.76721	1.31e-73
TEAD2	1.73004	1.48e-73
TTC26	1.20341	1.57e-73
PRDM11	-1.00504	2.06e-73
DPY19L1	1.208	2.07e-73
DNAJC12	-1.3853	2.33e-73
NDC80	2.42998	2.71e-73
GPR65	2.31785	2.8e-73
MIR155HG	2.03171	2.92e-73
CHI3L2	3.49453	2.92e-73
HOXD13	4.30164	3.02e-73
FAM20C	1.42174	3.35e-73
SGO2	1.27587	4.74e-73
ASB1	-0.776227	5.3e-73
MARF1	-0.731674	6.14e-73
SP100	1.50588	6.36e-73
CNNM2	-1.12939	6.49e-73
AL133415.1	3.51424	6.53e-73
SRPX2	2.70764	7.83e-73
AC064875.1	3.05475	7.84e-73
LINC00641	-1.48244	1.01e-72
CASP8	1.22342	1.03e-72
ARAP3	1.58284	1.15e-72
GPR82	2.67461	1.15e-72
BIRC5	2.86184	1.2e-72
HOXA-AS2	3.28101	1.28e-72
MAPK8	-0.951553	1.31e-72
BMP2	-2.27606	1.32e-72
LRR1	1.12842	1.36e-72
EEF1AKMT2	-0.788215	1.43e-72
CKS1B	1.20991	1.45e-72
HOXA7	3.93279	1.52e-72
AL022313.4	-3.84991	1.52e-72
EMILIN1	1.49494	1.95e-72
FABP5	2.98585	1.95e-72
PLEKHA4	2.0401	1.96e-72
TYMP	2.21496	2.36e-72
SERPINA1	2.30985	2.56e-72
AC005696.4	-2.32211	2.85e-72
C1RL	1.82707	3.62e-72
HOXC4	2.68712	4.06e-72
RAD51AP1	1.61553	4.28e-72
ANG	1.87227	4.37e-72
APOL4	2.8949	5.05e-72
AC008669.1	-1.19927	5.46e-72
GLB1	0.792452	5.46e-72
CYP2E1	-1.91196	5.77e-72
SDF4	0.707176	5.8e-72
AL391845.2	-2.73183	5.92e-72
APOBEC3G	1.71768	5.96e-72
AL118505.1	-3.11352	6.17e-72
AC092162.2	-2.02241	6.5e-72
EPB41L4A-AS1	-1.0446	6.7e-72
MADD	-0.965467	7.02e-72
PLBD1	1.87566	7.88e-72
AL121827.1	-2.30809	8.02e-72
TAPT1	-0.711908	8.96e-72
IQGAP3	2.17959	9.43e-72
FAM126A	1.16937	9.48e-72
JPH3	-3.03171	9.56e-72
PSRC1	1.66326	1.03e-71
WDR37	-0.896603	1.08e-71
SERP2	-1.05936	1.08e-71
PDIA5	1.52483	1.11e-71
ERCC6L	1.8458	1.11e-71
OIP5	1.71906	1.43e-71
SLC25A27	-1.71342	1.47e-71
GLMP	1.21502	1.61e-71
ELFN2	-2.92383	1.62e-71
KDELC2	1.44491	1.62e-71
TUBB6	1.90059	1.64e-71
FCHSD2	-1.1398	1.66e-71
LPO	-2.11801	1.73e-71
RPS2P32	2.18865	1.76e-71
PARP9	1.25839	1.8e-71
SYT15	-1.67913	1.85e-71
ATP5S	-0.684887	2.16e-71
ZYX	1.18185	2.18e-71
OSR2	3.01933	2.47e-71
MMP14	1.91545	2.56e-71
AC018541.1	-2.79754	2.67e-71
EFNB1	0.873163	2.7e-71
PLA2G6	-1.00896	2.75e-71
FAIM2	-1.648	2.76e-71
PI4K2B	0.950787	3.19e-71
PSMC2	0.578214	3.44e-71
ARMCX4	-1.113	3.54e-71
EMILIN2	2.16245	3.93e-71
FBXO39	2.40529	4.09e-71
PTPRT	-2.87417	4.19e-71
ZWILCH	1.06547	5.28e-71
RANBP17	-2.44431	5.37e-71
KCNB1	-2.28109	5.9e-71
REEP4	1.06716	6.08e-71
AC004803.1	-1.13313	6.42e-71
PCOLCE	2.10811	7.46e-71
PCLAF	2.41759	7.56e-71
PLK5	-2.03655	8.29e-71
AL135999.2	-1.90938	8.61e-71
PDE6C	-1.44291	8.68e-71
PPIC	1.62784	8.81e-71
TYMS	1.95213	9.08e-71
IQGAP1	1.33165	9.51e-71
CHAF1B	1.6733	9.53e-71
AP001273.1	-1.02348	1.01e-70
TAS2R4	-1.68209	1.02e-70
SCAPER	-0.954099	1.09e-70
VIM	2.21322	1.14e-70
GLUD1P3	-1.01408	1.36e-70
ACBD5	-0.902344	1.62e-70
PLCB1	-1.70764	1.62e-70
PLA2G2A	5.29298	1.8e-70
NUAK2	1.58874	1.83e-70
AC109439.2	-3.92417	1.85e-70
UNC79	-2.1701	1.89e-70
NDUFA6-DT	-0.970821	1.95e-70
CENPU	2.22088	1.95e-70
PCBP3	-1.92585	2.05e-70
AL157700.1	-2.03289	2.05e-70
KYAT1	-1.018	2.13e-70
LINC02593	-2.44281	2.15e-70
PWAR6	-1.73404	2.3e-70
LINC01579	3.41684	2.47e-70
AL049749.1	-3.80405	2.54e-70
FAM110B	-1.46851	2.81e-70
COL3A1	3.30541	2.97e-70
PON1	-2.28088	3.09e-70
AL136964.1	-2.49704	3.67e-70
NUSAP1	2.26719	3.95e-70
LDHA	1.60945	3.95e-70
MYH7B	-1.75093	3.98e-70
PGM2	0.8391	4.04e-70
MTA3	-0.654685	4.15e-70
ALDOC	-1.95029	4.38e-70
SEC24D	1.26317	4.92e-70
AC093616.1	2.23778	5.14e-70
NET1	-1.56386	5.51e-70
LOX	2.4758	6.34e-70
MFSD1P1	-2.04244	6.36e-70
ADPRH	1.24342	6.79e-70
LTF	4.88093	6.83e-70
COL6A2	2.59927	7.06e-70
TTK	2.33041	7.85e-70
RGS16	2.09056	9.75e-70
AL158835.1	-1.22856	9.75e-70
E2F8	2.18611	9.75e-70
NMI	1.37494	1.2e-69
FAM72B	1.24224	1.38e-69
OGA	-0.8341	1.46e-69
ADGRE5	1.60511	1.65e-69
EXO1	2.16424	1.81e-69
TMED9	0.604768	1.94e-69
NSUN6	-1.06979	1.97e-69
CCNYL1	0.710067	2.23e-69
IFITM10	-1.76113	2.78e-69
HOXD10	4.10227	2.84e-69
KCNIP2	-2.49502	2.98e-69
HJURP	2.52101	3.11e-69
CA3	3.17644	3.44e-69
EVC2	2.22144	3.54e-69
ABRACL	1.27686	3.85e-69
ARPC5	0.804877	3.96e-69
RAB18	-0.742049	4.4e-69
NEIL3	2.48975	4.4e-69
HOTAIRM1	3.07704	4.93e-69
ITGB3	1.97227	5.15e-69
RUNDC3A	-1.92293	5.44e-69
ADHFE1	-1.42884	5.82e-69
ADAM22	-1.32207	5.88e-69
CHRNA4	-2.71936	6.14e-69
NAMPT	1.8271	6.27e-69
NUF2	1.90785	7.03e-69
CDC25C	2.2023	7.73e-69
CSDC2	-2.6011	8.21e-69
NOX4	2.14512	8.58e-69
FRRS1	1.88897	9.15e-69
RBSN	-0.818044	9.19e-69
CHEK1	1.17664	1.07e-68
COL1A1	3.29498	1.13e-68
LATS2	1.37024	1.15e-68
ACTR3	0.574886	1.16e-68
ASPM	2.41026	1.2e-68
CNRIP1	-1.00767	1.2e-68
COL1A2	2.46607	1.34e-68
LAP3	0.904287	1.45e-68
CALD1	1.1345	1.52e-68
LGALS1	1.70721	1.56e-68
OTUD7A	-1.59481	1.61e-68
RAD51	1.77869	1.7e-68
SCAMP5	-1.20644	1.83e-68
C1R	2.07567	1.91e-68
FCGR3A	2.24986	1.91e-68
CHRNA9	3.42708	2.08e-68
YIPF1	0.817911	2.4e-68
TROAP	2.56333	2.48e-68
MICU1	-0.727526	2.57e-68
ZNF540	-1.04328	2.58e-68
WASF3	-1.29117	2.58e-68
MCM2	1.43118	2.67e-68
TMOD2	-1.30016	2.78e-68
MSNP1	2.70508	2.81e-68
NDRG3	-0.829727	2.85e-68
FCGR2C	2.51062	3.19e-68
BTRC	-0.843355	3.43e-68
TMEM60	0.69282	3.5e-68
GINS2	1.59901	3.56e-68
FBXO25	-0.634842	4.06e-68
LINC01198	3.32991	4.06e-68
TMSB4XP8	2.77746	4.12e-68
SMIM3	1.68266	4.13e-68
AMER3	-3.27356	4.18e-68
PTPN7	2.01098	4.19e-68
AKAP6	-1.43043	4.47e-68
NEMP1	0.847018	4.98e-68
KCNK4-TEX40	-2.02142	5.12e-68
SMS	1.02103	5.46e-68
FMOD	3.17667	5.85e-68
LYPLA1	1.01378	5.85e-68
TBKBP1	-0.937364	6.01e-68
GRIA2	-1.99202	6.58e-68
AC254562.3	-1.39223	8.73e-68
TGFB2	2.21815	9.02e-68
AC069228.1	-2.6839	9.42e-68
PIGT	0.660854	9.98e-68
TMEM214	0.516404	1.05e-67
RUNX1T1	-1.57008	1.07e-67
BCL2L12	1.45724	1.12e-67
NDST4	-3.07687	1.19e-67
SIK3	-0.872497	1.23e-67
FSTL5	-3.15617	1.36e-67
SCG3	-2.19553	1.43e-67
C20orf203	-1.83176	1.5e-67
AMER2	-1.86559	1.54e-67
SGO1	2.20087	1.56e-67
AC061992.1	2.60359	1.6e-67
FAM171A1	-1.28254	1.64e-67
LINC01841	2.15145	1.88e-67
NRM	1.21798	1.88e-67
RAB11FIP2	-0.879309	1.9e-67
AK2	0.919552	1.94e-67
RAD54B	1.10717	2.13e-67
AC092718.4	1.23824	2.17e-67
UBE2C	2.84941	2.29e-67
SHISA5	0.745187	2.34e-67
MTMR7	-1.75121	2.44e-67
TRIP13	1.52012	2.49e-67
CKAP2L	2.36207	2.51e-67
GALNT5	2.86969	2.67e-67
RIPK1	0.651706	2.72e-67
PDE2A	-2.04707	2.79e-67
COL5A1	2.60814	2.93e-67
MFAP2	2.67393	2.94e-67
TAGLN2P1	3.53961	3.2e-67
HOXC-AS2	2.80838	3.3e-67
MIR9-3HG	-2.25664	3.39e-67
ARHGAP11A	1.56854	3.69e-67
HASPIN	1.95674	3.74e-67
CBX7	-1.33495	3.88e-67
MLLT6	-0.787705	4.13e-67
NEK2	2.38993	4.37e-67
AL353796.1	-1.216	4.39e-67
AC136759.1	-3.14604	4.69e-67
PDZD4	-1.57263	4.95e-67
MYDGF	0.699942	5.03e-67
GUSB	1.00458	5.57e-67
GDNF-AS1	-2.68532	5.82e-67
MARVELD1	1.58516	6.97e-67
MYCBP	1.08114	7.01e-67
AC027130.1	-2.38169	8.45e-67
ZDHHC22	-2.39009	8.49e-67
USP54	-1.43519	9.13e-67
CUX2	-3.18668	1.05e-66
HLA-DRA	2.26959	1.13e-66
VASN	2.35364	1.13e-66
AL353751.1	-1.41855	1.15e-66
TTF2	0.887383	1.2e-66
FTL	1.48021	1.21e-66
DSCAML1	-2.4482	1.33e-66
SNAP91	-2.72202	1.65e-66
CAMSAP3	-2.29364	1.65e-66
TMSB10	1.64193	2.07e-66
CKS2	1.60167	2.1e-66
ANKRD26	-1.1292	2.2e-66
ARSD	1.53802	2.3e-66
PRMT6	0.744299	2.32e-66
TAF3	-0.908331	2.32e-66
AC114316.2	-1.66471	2.37e-66
MAPT	-1.43398	2.66e-66
MYBPH	2.64069	2.87e-66
DNAAF5	0.7645	2.89e-66
INPP1	-0.768349	2.89e-66
ZCCHC24	-1.18148	2.96e-66
RAD54L	1.73101	2.98e-66
GRAMD1B	-1.50358	3e-66
TMSB4XP4	2.41515	3.02e-66
FAM111A	1.10016	3.1e-66
WDR77	0.652575	3.19e-66
SAA1	5.18059	3.22e-66
CD151	1.191	3.52e-66
EFEMP2	1.94057	3.83e-66
MRC2	1.69107	4e-66
ITGB3BP	1.08193	4.05e-66
AL391834.1	-1.60378	4.41e-66
STRCP1	-1.70209	4.51e-66
RAET1K	1.93413	5.31e-66
RBP3	-2.64214	5.52e-66
LIF	2.94038	5.56e-66
YPEL4	-1.6822	5.58e-66
KDELR3	2.02599	6.34e-66
OAT	-0.789014	7.11e-66
PINLYP	2.21117	7.32e-66
LCTL	1.82028	7.45e-66
TSPYL2	-1.38635	8.22e-66
MAP3K7CL	2.14722	8.43e-66
BBIP1	-0.708631	8.5e-66
HOXC-AS1	3.80636	8.73e-66
DNAJB12	-0.531211	8.73e-66
SCRT1	-2.9978	8.96e-66
ADGRA1-AS1	-2.32032	1.11e-65
PLOD1	0.999235	1.17e-65
SNRPGP10	2.7177	1.32e-65
TRIM17	-1.61535	1.4e-65
ATP6V0A1	-0.739188	1.44e-65
CDC42	0.738922	1.54e-65
SRPRA	0.60358	1.58e-65
HLA-DQA1	2.66991	1.77e-65
CD93	1.94196	1.86e-65
PPP1CA	0.546705	1.97e-65
FAM83D	2.06705	2.06e-65
PC	-1.01447	2.16e-65
DESI1	-0.627275	2.4e-65
POSTN	4.71666	2.69e-65
BTN2A2	1.02592	2.84e-65
TPM3	0.549931	2.9e-65
PRXL2C	0.740186	3.07e-65
GBP1	2.1017	3.15e-65
AL357060.1	1.23013	3.2e-65
SLC22A6	-3.15653	3.4e-65
CRNDE	2.67858	3.59e-65
CANT1	0.649284	3.6e-65
SGMS1	-0.908686	3.61e-65
NSUN7	2.14948	3.9e-65
AC147651.3	1.83354	3.9e-65
LXN	1.56344	3.91e-65
RPN2	0.638442	4.11e-65
ANXA5	1.19441	4.14e-65
NCAPH	1.93235	4.14e-65
CBLN1	-3.19759	4.32e-65
BEX4	-0.946108	4.69e-65
CACNA2D2	-1.76806	4.69e-65
BZW1	0.592057	5.13e-65
MMS19	-0.563808	5.15e-65
SLC25A24	1.34777	5.55e-65
SERPINE1	3.02745	5.99e-65
POLD3	0.571526	6.12e-65
HFE	1.57263	6.37e-65
DTYMK	0.940174	6.46e-65
IL13RA2	3.71266	6.52e-65
ATG13	-0.569025	6.67e-65
ATE1	-0.780771	7.2e-65
AC015540.1	-2.81796	7.48e-65
AL391834.2	-1.19275	7.48e-65
TNFSF14	2.24872	7.5e-65
GALNT13	-2.82787	7.63e-65
ARHGAP18	1.39445	8.43e-65
FN1	1.70899	9.23e-65
CASKIN1	-1.79733	9.56e-65
TDH	-1.99062	9.56e-65
BTG3	0.94611	9.7e-65
SQOR	1.45	9.77e-65
PID1	-1.4457	9.89e-65
NSG2	-2.94787	1e-64
RPL3	-0.829356	1.05e-64
AC133637.1	-2.32556	1.07e-64
SDC1	2.00874	1.07e-64
DGCR2	-0.935969	1.16e-64
HAR1A	-2.55071	1.19e-64
RDH10	1.70849	1.2e-64
SLC35A2	0.513242	1.27e-64
LINC00996	-2.1029	1.28e-64
SWAP70	1.13227	1.33e-64
DGKK	-3.15222	1.44e-64
PVT1	1.84702	1.44e-64
TSC1	-0.754938	1.69e-64
GINS1	1.38357	1.85e-64
AL022069.2	-1.4392	1.89e-64
OCIAD2	2.52936	1.95e-64
ARL4C	1.67562	2.01e-64
CRTC1	-0.897656	2.24e-64
AL160270.1	-2.31098	2.25e-64
LDHB	-0.764259	2.32e-64
OTUD6B-AS1	-0.633328	2.34e-64
TIGAR	0.872769	2.41e-64
REXO2	0.800241	2.48e-64
AL162171.3	-1.36568	2.69e-64
SATB1	-1.35177	2.93e-64
GLRA3	-3.2334	3.03e-64
FUCA2	1.34527	3.04e-64
AGAP2-AS1	2.42887	3.29e-64
AC005070.3	-1.14897	3.29e-64
HOXB3	3.42048	3.29e-64
BCAT1	2.07089	3.4e-64
SLC25A28	-0.649456	3.48e-64
ADPGK	0.649785	3.88e-64
ISG20	1.60477	3.93e-64
DOP1A	-1.00604	4e-64
HOTAIR	3.5086	4.12e-64
CENPN	1.01697	4.44e-64
GRIN3A	-2.71452	4.6e-64
TMEM51	1.00791	4.71e-64
TREM1	3.18466	4.86e-64
ALOX5AP	2.10198	4.87e-64
AURKB	2.64419	5e-64
CDK1	2.12075	5.49e-64
CASP3	0.895536	5.76e-64
SEPT3	-1.50518	5.86e-64
NTAN1	0.833185	6.05e-64
CYTH1	-0.923265	6.27e-64
ZNF217	1.17428	6.27e-64
ATOH8	-1.92313	6.34e-64
ZC3H12B	-2.14888	6.45e-64
ARFGEF3	-1.846	7.27e-64
IBSP	4.58512	8.32e-64
AL035530.2	-1.03416	8.66e-64
RAP2A	-1.16755	9.47e-64
APOBEC3D	1.54588	9.91e-64
VASP	0.93761	1.07e-63
SPC24	2.1656	1.08e-63
GNS	0.883871	1.13e-63
ZFYVE27	-0.63303	1.13e-63
GBP5	2.14314	1.15e-63
FXYD2	-1.91723	1.22e-63
RBMS1	1.17057	1.29e-63
RPS6KA5	-1.22871	1.32e-63
PIMREG	2.55537	1.35e-63
HOXC8	3.2316	1.4e-63
SFRP4	2.2831	1.41e-63
HLA-DPB1	1.99244	1.47e-63
UNC80	-1.74207	1.54e-63
KIF14	1.97971	1.73e-63
FCGBP	2.78556	1.74e-63
RBBP8	1.02672	1.9e-63
AC012593.1	-2.06845	2.13e-63
GHITM	-0.667058	2.27e-63
ABCC8	-2.52649	2.27e-63
DLGAP1	-1.89876	2.36e-63
BACE2	1.31579	2.43e-63
SLC9A2	-2.11744	2.52e-63
KHDRBS2	-2.7199	2.61e-63
LMAN2	0.59447	2.75e-63
MCAM	1.33085	2.91e-63
CLEC18B	2.07708	2.95e-63
FBXW4	-0.999074	2.98e-63
CABP4	1.4075	2.99e-63
AL022476.1	-1.02539	3.09e-63
HLA-DPA1	2.07523	3.63e-63
RBP1	2.66034	3.64e-63
AC092162.3	-3.03084	3.71e-63
AL354714.2	1.33457	3.93e-63
APBB1	-0.885709	4.24e-63
CA15P1	-2.65669	4.32e-63
MTFR2	1.41584	4.78e-63
LINC00994	-2.02909	5.19e-63
ADARB2	-2.61947	5.25e-63
CHGB	-2.60297	5.42e-63
GABRB3	-2.65164	5.56e-63
SCD	-1.64531	5.89e-63
SHISA7	-2.36791	5.93e-63
DEPDC1B	1.89268	5.93e-63
FOXM1	2.11387	6.31e-63
CMTM3	0.936841	6.58e-63
WDR62	1.71128	6.6e-63
TEAD3	1.75432	6.68e-63
RAB27A	1.13562	7.05e-63
TERF2IP	-0.630064	7.26e-63
PPP4C	0.661185	7.65e-63
KAT6B	-1.16557	8.41e-63
ATP9A	-1.26204	8.6e-63
SPOCD1	3.18178	9.04e-63
ESPL1	2.11042	9.73e-63
PFKM	-0.748523	1e-62
BRIP1	1.82728	1.04e-62
HLA-DRB1	2.02559	1.05e-62
CHPF2	0.782402	1.08e-62
TNRC6C	-1.07947	1.17e-62
FO681492.1	-1.74834	1.24e-62
DRAIC	-1.75053	1.28e-62
ARHGAP32	-1.10306	1.46e-62
AL731569.1	-1.17934	1.46e-62
KIF21B	-1.78529	1.58e-62
DOK6	-2.30403	1.6e-62
MKX-AS1	-2.59514	1.74e-62
AL391684.1	-1.26527	1.9e-62
BASP1-AS1	-2.39341	1.95e-62
JPH4	-2.1373	1.98e-62
UPF2	-0.877124	1.99e-62
F11R	1.22269	2e-62
MN1	-1.91246	2.06e-62
TXNDC12	0.700876	2.09e-62
TTLL12	-0.829658	2.1e-62
S100A6	1.52496	2.13e-62
TRHDE-AS1	-2.34769	2.27e-62
LINC01943	2.25332	2.45e-62
NUP37	0.761665	2.58e-62
ARPP21-AS1	-2.76978	2.6e-62
JAKMIP3	-1.78153	2.61e-62
AC131097.4	2.75315	2.62e-62
WDFY3-AS2	-1.16194	3.23e-62
ENG	1.07158	3.38e-62
RTN1	-1.78502	3.45e-62
RAB8A	0.553184	3.58e-62
FAM192A	-0.548612	3.7e-62
NANP	0.867285	3.89e-62
BRCA2	1.34476	3.93e-62
ACVR2B	-1.2419	3.94e-62
MALINC1	-0.869582	4.25e-62
AL445524.1	1.05226	4.4e-62
TAB1	-0.574322	4.44e-62
HMMR	1.87313	4.45e-62
Z94160.1	-1.82577	4.81e-62
MCMDC2	-1.05929	4.84e-62
MAP3K20	1.07322	4.97e-62
NMNAT2	-2.15732	5.3e-62
ESCO2	2.05971	5.3e-62
ADGRE1	2.52139	5.38e-62
EIF4ENIF1	-0.516794	5.42e-62
MAGOH	0.739405	5.44e-62
SOCS3	2.71177	5.68e-62
WNT7B	-2.68712	5.69e-62
OST4	0.590344	5.78e-62
DIRAS3	2.13909	6.54e-62
STAC	3.04364	6.56e-62
DPEP1	3.12146	6.65e-62
SMAD9	-1.30175	6.87e-62
OLFML3	1.43204	6.99e-62
GTSE1	2.06841	6.99e-62
MAPK10	-1.01038	7.6e-62
CAPN5	1.20084	7.67e-62
OPHN1	-1.54331	7.77e-62
FAM57B	-1.85169	8.34e-62
TMEM254-AS1	-1.07181	8.51e-62
TNFRSF1A	1.33592	8.54e-62
CDC45	2.1469	8.78e-62
TMSB4XP1	2.9585	9.27e-62
MND1	1.70439	9.65e-62
SELENOF	0.795647	1.02e-61
GABRG1	-3.21232	1.03e-61
HDAC5	-0.680571	1.08e-61
UNC5A	-2.12778	1.15e-61
WBP2	-0.693107	1.16e-61
HIST1H2BK	1.54204	1.19e-61
HERC1	-0.962725	1.24e-61
HLF	-1.72381	1.3e-61
ZDHHC12	1.2799	1.33e-61
CARD8-AS1	1.08346	1.36e-61
DENND2D	1.65497	1.75e-61
AL662795.2	-1.07618	1.77e-61
AC245060.5	-1.76847	2.03e-61
SLC2A4RG	1.07967	2.16e-61
IDI1	-0.951339	2.51e-61
HIST1H1D	2.41099	2.64e-61
LRP1B	-1.51082	3.09e-61
RAP1B	0.916909	3.6e-61
SMOC1	-3.11362	4.15e-61
PSD	-2.0332	4.8e-61
IL9	-3.1414	4.82e-61
SRGAP3	-1.02328	5.21e-61
LRRC36	1.65239	5.32e-61
CNIH4	0.665206	5.66e-61
PDCD1LG2	2.01197	5.89e-61
ZRANB1	-0.977671	6.04e-61
IL10RB	0.798143	6.17e-61
FAM20A	2.04865	6.23e-61
FHL3	1.06203	6.24e-61
CALR	0.628578	6.4e-61
SIRT1	-0.787789	6.46e-61
TTC3	-1.04358	7e-61
GPR61	-1.73234	7.03e-61
PIK3CD-AS2	2.35677	7.63e-61
TMEM159	1.3809	8.48e-61
XKR8	1.65625	8.82e-61
CKLF	0.848207	8.82e-61
PHTF1	0.844052	9.35e-61
TIFA	1.3046	9.55e-61
BCR	-1.17853	9.78e-61
RUSC2	-0.994404	1.05e-60
SLC2A10	1.80232	1.21e-60
RHOC	1.01126	1.24e-60
DYRK3	1.10097	1.25e-60
RAC2	1.63254	1.36e-60
FKBP10	1.3426	1.36e-60
CLSPN	1.85455	1.43e-60
TENT5A	1.40726	1.46e-60
SPTBN2	-1.7898	1.46e-60
PRR11	1.22693	1.47e-60
LINC00671	-1.91177	1.51e-60
FLJ46284	-1.11469	1.69e-60
PLK3	1.07022	1.72e-60
ST8SIA4	1.29234	1.73e-60
CXCL9	2.70555	1.76e-60
SOD2	1.73639	1.83e-60
UQCRB	-0.614247	1.83e-60
SLC2A11	-0.72417	1.99e-60
RINL	1.27792	2.21e-60
P3H1	0.989298	2.21e-60
ITPRIPL1	1.81694	2.28e-60
ETV6	0.721151	2.28e-60
MRM2	0.493743	2.55e-60
SLC16A3	1.64061	2.59e-60
CDCA4	1.19243	2.62e-60
HSPB1P2	2.13535	2.77e-60
HOXA10	3.77767	2.79e-60
CHST14	0.788452	3.07e-60
ECE1	0.981269	3.17e-60
NKX2-5	3.68885	3.22e-60
RAP2B	0.685119	3.27e-60
MUM1	-0.689135	3.3e-60
SHC1	1.03961	3.34e-60
RNF146	-0.585613	3.47e-60
C10orf88	-0.535261	3.53e-60
FCGR2A	1.78814	3.57e-60
UPP1	1.48018	3.86e-60
AC012213.1	-3.03408	3.98e-60
CALN1	-2.95103	4.04e-60
UBE2T	1.56592	4.1e-60
TSNARE1	-0.814546	4.2e-60
AC120036.3	-1.70057	4.33e-60
AQP7	-1.50634	4.33e-60
NOP10	0.667566	4.35e-60
CDS2	-0.72385	4.36e-60
SMPD3	-1.80263	4.41e-60
CUEDC2	-0.599199	4.76e-60
HMGN5	-1.2568	4.86e-60
PCDH15	-3.06956	5.06e-60
MYO1G	1.77965	5.21e-60
HOXD9	3.87161	5.24e-60
SKA3	1.99404	5.49e-60
PEA15	-1.01247	5.62e-60
NRG3	-2.063	5.62e-60
KCNJ11	-2.27541	5.82e-60
ABI1	-0.759306	5.83e-60
SOCS1	1.8213	5.9e-60
MICB	1.43306	6.09e-60
GDAP1L1	-2.05621	6.41e-60
HSPB1	1.45557	6.71e-60
LRRC8A	-1.15541	6.94e-60
MCM6	0.876425	7.2e-60
HDAC3	0.507049	7.42e-60
RUFY3	-0.854171	7.68e-60
PDIA3	0.627044	8.13e-60
B3GNT7	1.95568	8.2e-60
TMCC2	-1.3533	8.83e-60
CAVIN1	1.50609	8.89e-60
RAB5B	-0.535208	9.02e-60
FAM136A	0.51326	9.34e-60
TBC1D1	0.947565	1.02e-59
TNR	-2.72675	1.04e-59
AC103974.1	-1.17822	1.06e-59
PTF1A	-1.74738	1.07e-59
DISP3	-1.79125	1.18e-59
ANGPT2	2.07282	1.21e-59
AC009041.2	-2.18031	1.21e-59
FABP5P7	3.90552	1.21e-59
AC233723.2	-0.991535	1.21e-59
MDGA2	-2.52901	1.32e-59
ADGRE2	1.68985	1.35e-59
TMEM151B	-2.38214	1.45e-59
SOX8	-2.17139	1.55e-59
PVALEF	-1.6562	1.61e-59
ITPK1	-0.956158	1.61e-59
HTR1A	-3.29436	1.65e-59
LOXL2	1.84337	1.73e-59
EPHA10	-2.19638	1.74e-59
AC093503.3	-1.89259	1.8e-59
IL4I1	1.86081	2.03e-59
KCNE3	1.53015	2.09e-59
INA	-3.10238	2.12e-59
AL731571.1	-1.42774	2.16e-59
TRPC1	-0.667002	2.37e-59
BX640514.2	2.86066	2.43e-59
AC015967.1	-1.85294	2.68e-59
RAB2A	-0.568319	2.68e-59
AC009041.1	-2.23255	3.02e-59
POLL	-0.608716	3.24e-59
ENHO	-1.78291	3.29e-59
ALG3	0.665591	3.3e-59
SERPINA3	2.64677	3.33e-59
TMEM100	-2.17895	3.44e-59
AL392023.1	-2.33799	3.45e-59
MRPS15	0.850394	3.49e-59
FUT9	-2.07213	3.52e-59
MKX	-2.76793	3.77e-59
PDP2	-0.688695	3.83e-59
RGR	-2.49992	3.84e-59
ADAM29	-1.99276	3.84e-59
POLQ	1.57707	3.91e-59
ELK3	1.09466	3.94e-59
B3GNT5	1.531	3.96e-59
RNF150	-1.30081	3.97e-59
NEK6	1.1789	4.47e-59
FAM149B1	-0.563859	4.55e-59
HECTD4	-0.999659	4.72e-59
IFI30	1.85759	5.05e-59
MCM5	0.861507	5.09e-59
CSTA	2.70902	5.17e-59
KIF13A	-1.05353	5.24e-59
ADGRL1	-0.87719	5.26e-59
NXT1	0.919339	5.73e-59
HSPG2	1.76412	5.82e-59
ALG6	0.841115	5.88e-59
IGFN1	-3.22538	6.06e-59
AC073389.3	-1.39081	6.24e-59
AL354919.2	3.57492	6.33e-59
TPRG1	1.34512	6.63e-59
TUBAP2	2.05397	6.64e-59
LGALS3	2.01016	6.91e-59
ESM1	3.38653	7.22e-59
LRRC42	0.817738	7.58e-59
SFRP2	-3.67213	8.3e-59
FBXL20	-0.561366	8.49e-59
SOAT1	0.681477	8.69e-59
AL008718.2	-1.82286	8.79e-59
CDH20	-1.65859	9.02e-59
HS2ST1	0.811249	9.22e-59
RABGAP1	-0.68919	9.84e-59
MAPK8IP2	-1.47335	1.06e-58
CD74	1.80791	1.13e-58
CCT7P2	-2.60988	1.16e-58
AL513217.1	-2.08554	1.23e-58
KPNA5	-0.810864	1.24e-58
SPINK8	2.02131	1.34e-58
SIT1	2.11965	1.43e-58
FANCI	1.40181	1.43e-58
CYS1	-1.84361	1.44e-58
TMEM170B	-0.824746	1.54e-58
CGAS	1.24326	1.56e-58
RUNX1	1.77237	1.58e-58
HMGA1P7	-3.34993	1.67e-58
PPP2R2D	-0.581563	1.71e-58
SLC10A3	0.707216	1.76e-58
ALDH6A1	-1.02938	1.77e-58
AP003469.4	-1.28282	1.83e-58
AC138028.2	-1.34115	1.86e-58
TWF2	0.658079	1.9e-58
LINC00836	-2.83349	1.9e-58
RPARP-AS1	-0.840707	1.97e-58
AL021368.2	-1.06342	2.11e-58
RNU6-529P	-1.90235	2.15e-58
AC145676.1	1.76563	2.19e-58
CATSPERZ	-1.84869	2.23e-58
GRID1	-1.35381	2.31e-58
PAK5	-2.48246	2.31e-58
RTN3	-0.809388	2.44e-58
SLC30A5	0.514836	2.44e-58
BCL3	1.41471	2.53e-58
PRDX4	0.96337	2.54e-58
AC108463.1	2.59981	2.56e-58
HOXC11	3.1344	2.57e-58
GBP1P1	2.08755	2.61e-58
NAP1L2	-1.78168	2.63e-58
TCF25	-0.445131	2.72e-58
TES	1.28504	2.75e-58
ZNF385C	-1.17785	2.83e-58
LINC00368	-2.15018	3.01e-58
ISL2	2.70611	3.02e-58
FAM120AOS	0.501093	3.2e-58
CLIP4	-0.70166	3.32e-58
AL049871.1	2.36917	3.89e-58
LINC01537	-1.52717	4.06e-58
SSTR5	-2.56638	4.1e-58
SNRNP40	0.734002	4.14e-58
STC1	2.88445	4.31e-58
RNASE2	2.44637	4.49e-58
HSPB1P1	1.90889	4.54e-58
AL158163.1	-1.33435	4.59e-58
FPGT	0.958287	4.88e-58
NUCB1	0.637754	4.92e-58
AL606970.4	3.13373	5.08e-58
TCEAL2	-1.54553	5.13e-58
AC008760.2	2.35722	5.29e-58
AP003486.1	-0.839134	5.45e-58
AC007375.2	-1.91932	5.67e-58
JMY	-0.789963	6e-58
MT-TT	-4.51665	6.21e-58
TOR3A	0.508711	6.39e-58
FTLP3	2.59182	6.57e-58
UBE2S	1.31133	6.86e-58
AC073486.1	-2.71136	7.04e-58
RNASEH2A	1.00684	7.31e-58
SGMS1-AS1	-1.10582	7.34e-58
FABP5P1	3.18766	7.41e-58
RAPGEF4	-1.71732	7.55e-58
BCL7A	-1.28622	7.83e-58
AL022344.2	-2.66587	7.83e-58
PDIA6	0.713629	8.67e-58
SLC22A17	-0.965953	9.04e-58
TUBGCP2	-0.539407	9.72e-58
RHOJ	1.29554	1.02e-57
RNF170	-0.477979	1.05e-57
AL132657.1	-1.27752	1.06e-57
PPP3CB	-0.899065	1.07e-57
HOXC13	3.25312	1.08e-57
RBM17	-0.655167	1.13e-57
VDR	1.94037	1.17e-57
SPATS2L	0.920601	1.23e-57
CCNY	-0.570612	1.25e-57
MMP2	1.45265	1.26e-57
PAAF1	-0.585636	1.26e-57
FTLP2	2.36531	1.32e-57
DGCR6	-1.54958	1.34e-57
HAR1B	-2.50968	1.4e-57
GDAP1	-0.968926	1.48e-57
HIST1H2BJ	1.78575	1.51e-57
CAST	0.773382	1.53e-57
SCN11A	-1.36862	1.53e-57
PKIB	2.21917	1.56e-57
VMP1	0.83723	1.57e-57
MED8	0.592653	1.62e-57
ZBTB47	-1.02409	1.67e-57
OLMALINC	-1.16815	1.67e-57
DTX3L	1.03095	1.68e-57
C5orf34	0.992224	1.75e-57
Z98885.2	-1.5429	1.85e-57
LANCL1-AS1	-1.29695	2.09e-57
SCAI	-0.862552	2.09e-57
Z82196.1	-2.70114	2.14e-57
MMP9	3.62568	2.41e-57
ANKRD36C	-1.17123	2.44e-57
TPTE2P5	-1.12354	2.45e-57
CADM2	-1.67298	2.45e-57
FOXO4	-1.06975	2.45e-57
TOP2A	2.62828	2.46e-57
CPE	-1.32536	2.78e-57
STX1B	-1.69473	3.02e-57
CENPW	1.35254	3.07e-57
SLC8A2	-2.50562	3.21e-57
TBL2	0.611179	3.33e-57
GREB1L	-2.26277	3.83e-57
AL118558.3	-1.00436	4.04e-57
MMP11	1.83589	4.36e-57
MLX	0.518635	4.44e-57
PMS2P1	0.734697	4.7e-57
CASP1	1.56251	5.07e-57
HMGN2P5	2.54044	5.2e-57
UGCG	0.876732	5.65e-57
TSPAN7	-1.1079	5.7e-57
PRC1	1.39631	5.71e-57
LINC01146	2.02765	5.72e-57
PRKCE	-1.28938	5.72e-57
USP27X	-0.907964	5.76e-57
AC012213.4	-3.3623	5.96e-57
FAM111B	2.20816	6.08e-57
ETNPPL	-2.92153	6.23e-57
KLHDC8A	1.79254	6.39e-57
C2orf27A	-1.51482	6.42e-57
HS3ST3B1	2.56596	6.46e-57
CLASP2	-0.946234	6.49e-57
PARP12	1.21912	7.2e-57
SZRD1	0.656676	7.22e-57
AARS	-0.617008	7.52e-57
COX15	-0.531656	7.59e-57
AFF2	-2.5365	7.62e-57
Z99129.4	-1.06439	7.89e-57
POLR3H	-0.696462	8.04e-57
HSPA7	2.37189	8.24e-57
NR1D2	-0.883002	8.87e-57
WDFY3	-0.880928	8.91e-57
G0S2	3.04326	9.38e-57
TMEM8A	0.658018	9.73e-57
MUL1	0.529726	9.98e-57
BUB1B	2.11934	1.02e-56
TMEM255B	1.11394	1.03e-56
DIP2C	-0.941117	1.05e-56
EPSTI1	1.52158	1.1e-56
PNMA1	-0.788785	1.12e-56
GRK3	-1.06572	1.13e-56
GNL1	-0.65384	1.14e-56
CTSC	1.47071	1.16e-56
ARPC2	0.447429	1.19e-56
WISP1	2.65965	1.2e-56
DGCR10	-2.13992	1.22e-56
AKAP11	-0.914087	1.23e-56
LSM10	0.748138	1.24e-56
KIAA1147	-0.892851	1.39e-56
SH2D2A	1.71299	1.5e-56
PPP1R12B	-0.97736	1.55e-56
GPN1	0.54886	1.6e-56
ANTXR2	1.15185	1.72e-56
SEC22B	0.622065	1.9e-56
FZD2	1.35988	1.96e-56
ASIC1	-1.40759	2.05e-56
GALNT2	0.709577	2.13e-56
TCEAL3	-0.637369	2.13e-56
CTHRC1	2.201	2.15e-56
LINC01993	2.14891	2.15e-56
PELI2	-1.00733	2.27e-56
PHLPP1	-0.928399	2.34e-56
JAG1	1.22006	2.44e-56
AC004067.1	1.63228	2.46e-56
LINC02110	-2.62548	2.48e-56
CD8B2	-2.52641	2.58e-56
ZNF468	0.950705	2.74e-56
ADD1	-0.502939	2.77e-56
AC110285.3	-2.35193	3e-56
PELI3	-1.01336	3.04e-56
MIR6071	-3.72976	3.07e-56
ZBTB18	-0.951115	3.13e-56
SLC25A48	-2.59566	3.17e-56
ATRAID	0.681299	3.39e-56
HPS4	-0.595695	3.4e-56
UBXN1	-0.718527	3.46e-56
SAMD11	-2.14749	3.53e-56
LRRC20	-0.841563	3.63e-56
CNTNAP2	-2.30179	3.71e-56
KMO	1.7871	3.88e-56
USP46	-0.862518	4.18e-56
AC110285.1	-2.10739	4.49e-56
NECTIN1	-1.2134	4.66e-56
INPP5A	-0.756764	5.02e-56
DOK3	1.19313	5.09e-56
AP001267.2	-1.38818	5.4e-56
DCTD	1.23049	5.44e-56
USH1C	-3.04715	5.47e-56
ZNF530	0.909847	5.54e-56
VAMP2	-0.982213	5.62e-56
FANCD2	1.24654	5.71e-56
GDF10	-2.85461	5.73e-56
CNPY4	0.780461	5.94e-56
NPHP3-ACAD11	-0.957578	6.29e-56
DNAJC27-AS1	-0.890903	6.56e-56
PBK	2.51595	6.75e-56
LRRC37B	-0.747898	7.06e-56
AL031587.1	-2.1761	7.38e-56
STK17A	0.94827	7.43e-56
MBOAT2	-0.795784	7.5e-56
DICER1-AS1	-0.985965	8.06e-56
SECTM1	2.01588	8.15e-56
AC091057.1	1.31758	8.2e-56
ATF5	1.00989	8.29e-56
AL023806.1	-1.44718	8.84e-56
WBP1LP2	1.30738	9.56e-56
AC090950.1	-1.67985	9.84e-56
PTGR2	-0.787166	9.88e-56
SH3GL2	-2.38231	1.09e-55
AL355073.2	-1.64051	1.09e-55
SEC31B	-1.43901	1.12e-55
HNRNPUL2	-0.640713	1.13e-55
ABLIM1	-1.13001	1.13e-55
TTBK2	-0.907258	1.13e-55
CLIC1P1	2.76472	1.14e-55
CD2	2.34716	1.15e-55
GLRX	1.14222	1.16e-55
GBF1	-0.684178	1.17e-55
ADGRB3	-1.40033	1.22e-55
TPTE2P1	-1.90972	1.24e-55
EPOP	-1.32125	1.26e-55
ANKRD46	-0.759776	1.33e-55
SUGT1	-0.528161	1.37e-55
AP000766.1	-0.976181	1.43e-55
HSD3B7	1.15919	1.58e-55
GPR1	2.68959	1.73e-55
VPS51	-0.694788	1.73e-55
MANF	0.772436	1.78e-55
XRN2	0.584879	1.78e-55
ZDHHC11B	-1.65039	1.79e-55
BRCA1	0.863347	1.84e-55
AC093895.1	2.74894	1.9e-55
GALR3	-1.75043	2.03e-55
GPR157	1.52352	2.04e-55
SP140L	1.26576	2.17e-55
FAM201A	-2.3611	2.32e-55
OMG	-1.48022	2.43e-55
FLRT1	-1.87117	2.55e-55
CENPF	1.96486	2.58e-55
SPON2	2.07209	2.6e-55
SEMA6B	-1.43444	2.61e-55
RUBCNL	1.55198	2.62e-55
LDLRAD2	1.60382	2.76e-55
HRH3	-2.93801	2.79e-55
C14orf132	-1.39009	2.88e-55
TMBIM1	1.29633	2.89e-55
AC021739.3	-2.18994	2.93e-55
PHLDA2	2.53086	2.94e-55
KIF1A	-1.51404	2.96e-55
F2RL2	2.37136	3.07e-55
ADCY5	-1.50994	3.18e-55
TMEM35B	0.954808	3.34e-55
SEPHS2	0.476851	3.43e-55
JPT2	0.919654	3.45e-55
AC108463.2	2.48081	3.54e-55
AL359091.1	-2.48678	3.61e-55
SLC6A1	-1.51183	3.66e-55
KLRC4	-2.97789	4.07e-55
CTAGE3P	-1.22472	4.34e-55
AL358933.1	-1.20233	4.67e-55
TUBBP1	1.45299	4.67e-55
GFRA1	-2.72443	4.73e-55
CEP112	1.06914	4.8e-55
TXLNA	0.721433	4.84e-55
TUBG1	0.642326	5.11e-55
HAT1	0.510819	5.23e-55
AC024451.2	1.51088	5.97e-55
RNFT1	0.751791	6.96e-55
TMEM121B	-1.18165	7.36e-55
CDCA7L	1.47967	7.48e-55
GRIP1	-2.03576	8.77e-55
CARMIL3	-1.37563	8.92e-55
PTGIR	1.38982	8.92e-55
LINC00599	-2.43402	9.1e-55
MYL12B	0.57673	9.35e-55
SNX32	-1.13989	1.02e-54
TMSB4XP2	3.29266	1.08e-54
CALHM6	1.87147	1.08e-54
GAL3ST4	1.05839	1.17e-54
C16orf92	-1.91583	1.45e-54
BCL10	0.589086	1.47e-54
CNTN3	-2.80021	1.48e-54
RGS11	-1.79908	1.49e-54
ATAD1	-0.808599	1.53e-54
COX20P2	2.58006	1.53e-54
AMZ1	-1.83332	1.75e-54
CCDC85C	-0.854367	1.85e-54
DUSP10	1.2084	1.86e-54
HMGN2P4	2.01918	1.94e-54
PLK1	1.44621	2.04e-54
CD48	2.3207	2.08e-54
ABHD6	-0.867237	2.09e-54
AL138690.1	-1.59959	2.09e-54
HIF1AN	-0.523478	2.26e-54
GTDC1	-0.49733	2.38e-54
AC090616.6	-0.939797	2.5e-54
C5orf64-AS1	-2.29926	2.54e-54
FSD1L	-1.0226	2.62e-54
AC090241.3	-1.0725	2.65e-54
CRISPLD1	1.34593	2.65e-54
GRIPAP1	-0.643087	2.7e-54
MYOD1	-3.0335	2.91e-54
LY96	1.59367	2.97e-54
GIMAP2	1.19343	3.1e-54
IFI44	1.30186	3.11e-54
AC018410.1	-2.69337	3.15e-54
INSYN2B	-2.36438	3.16e-54
EPC1	-0.725387	3.26e-54
KCNJ9	-2.07466	3.53e-54
SPPL2C	-1.54335	3.61e-54
AC007342.7	-0.925589	3.88e-54
TMEM165	0.875412	3.95e-54
RIMS2	-2.51935	3.98e-54
FKBP9P1	1.68519	4.05e-54
AP000350.5	-1.18541	4.07e-54
BRWD1	-0.557898	4.34e-54
KLHL32	-1.78378	4.48e-54
AL449403.1	-1.917	4.58e-54
C10orf55	1.74644	4.68e-54
AC022762.2	-1.18082	4.8e-54
MYH15	-1.7811	5.11e-54
HLA-DOA	1.94577	5.22e-54
DACH2	-2.73919	5.35e-54
STARD10	-0.8491	5.79e-54
AC004471.2	-1.2071	5.98e-54
TNC	1.77993	6.14e-54
PPIA	0.787671	6.14e-54
GNAO1	-1.25718	6.2e-54
ELF4	1.39986	6.2e-54
TIMELESS	1.09993	6.2e-54
DNAH11	1.73452	6.3e-54
KHDRBS2-OT	-2.45944	6.7e-54
POP4	0.606314	6.7e-54
CFI	1.94217	6.86e-54
SLC27A3	1.25162	6.89e-54
MEST	1.54242	7.08e-54
SLC26A2	1.00909	7.32e-54
STAR	-1.77206	7.6e-54
PPP1R3F	-0.841396	8.15e-54
RGS19	0.901978	8.16e-54
PLAC8	1.98034	8.33e-54
SPP1	2.35982	8.65e-54
DZIP3	-0.759937	9.06e-54
CENPH	1.13679	9.9e-54
AL135999.3	-2.11304	9.95e-54
ARHGAP44	-1.81053	1.06e-53
GSTK1	0.639176	1.08e-53
Z95115.1	-0.788342	1.1e-53
Z73965.1	-0.997627	1.14e-53
LCNL1	-2.46413	1.16e-53
COQ2	0.671232	1.22e-53
TMEM50A	0.45491	1.23e-53
MTMR3	-0.718304	1.26e-53
KLHDC3	-0.557703	1.31e-53
UBQLN2	-0.513108	1.37e-53
AC092720.2	-2.51635	1.4e-53
AC099521.2	-1.9635	1.43e-53
LINC00672	-1.87543	1.44e-53
ERP44	0.45365	1.46e-53
AC005332.2	-1.25069	1.48e-53
GOLGA6L2	-2.7079	1.56e-53
RRAGB	-0.549971	1.6e-53
AC002428.2	-3.123	1.93e-53
USP43	-2.12474	1.93e-53
LRRTM4	-2.058	1.97e-53
AEBP1	2.44611	1.97e-53
LYZ	2.48618	1.99e-53
POLA2	0.679475	2e-53
MTMR11	1.14314	2.04e-53
CLEC12A	2.304	2.19e-53
CXCL11	2.63938	2.22e-53
GGCX	0.403559	2.35e-53
NRBP1	0.373096	2.45e-53
EHD4	1.06726	2.5e-53
LRRC59	0.456286	2.59e-53
MDN1	-0.958001	2.62e-53
MFSD6	-1.00856	2.81e-53
LARP4B	-0.617162	2.86e-53
SERPINB1	1.19918	2.89e-53
SPINK5	-1.57722	2.98e-53
CPVL	1.56732	3.01e-53
ARNTL2	1.2863	3.2e-53
PSTK	-0.68192	3.2e-53
MRPS12	0.826149	3.23e-53
C5orf15	0.579508	3.23e-53
IRF1	1.27139	3.24e-53
AL731532.2	-1.57258	3.27e-53
MIPOL1	-1.85784	3.31e-53
AC068880.4	-2.05552	3.35e-53
TREML3P	2.4992	3.38e-53
KMT2A	-1.01086	3.43e-53
NLGN2	-0.892395	3.44e-53
GLP1R	-2.75283	3.45e-53
PPM1M	0.927157	3.51e-53
RABGAP1L	-0.740975	3.56e-53
USP20	-0.608034	3.61e-53
DMRTA2	3.22852	3.62e-53
ACSL6	-1.62843	3.64e-53
GNAI1	-1.25615	3.67e-53
PPP1R26	-0.715025	3.88e-53
HAUS1	0.82882	3.93e-53
LINC02449	-0.992004	4.05e-53
PDLIM4	2.5027	4.07e-53
AC099548.2	1.82381	4.12e-53
HLA-DQB1	2.20565	4.17e-53
DESI2	0.705328	4.22e-53
SELENON	0.81595	4.47e-53
HLA-DMA	1.50266	4.52e-53
VKORC1	0.835909	4.52e-53
GSDMD	1.3161	4.68e-53
GPRC5A	2.35025	4.96e-53
GRIA4	-1.94078	5.02e-53
DCAF8	-0.491963	5.32e-53
MTSS1L	-1.13587	5.33e-53
PURA	-0.904206	5.42e-53
PRPS2	1.49329	5.48e-53
LDHAP4	1.92538	5.51e-53
PLK4	1.20984	5.61e-53
LINC00475	2.63416	5.87e-53
SUSD2	1.41335	5.9e-53
PNO1	0.565326	5.91e-53
HOXB9	2.19101	5.95e-53
ZBTB44	-0.626709	6.34e-53
MYCBP2	-1.02942	6.4e-53
TRIM23	-0.615137	6.59e-53
PSMD8	0.608839	6.92e-53
AL132656.4	-1.25064	6.97e-53
PCDH11X	-2.44968	7.36e-53
DUSP9	-2.24041	7.51e-53
TCAF2	1.65706	7.54e-53
NRSN1	-2.01552	8.66e-53
GDPD1	-0.933703	8.77e-53
AL035411.1	2.18899	9.22e-53
POLE2	1.21139	9.67e-53
OR51E1	2.4201	9.7e-53
SPPL2A	0.591627	1.05e-52
BRINP1	-2.22444	1.05e-52
LTBR	1.09649	1.06e-52
C9orf64	1.53611	1.07e-52
AC007686.3	-0.882445	1.07e-52
PNMA3	-1.97183	1.08e-52
C1orf54	1.09998	1.13e-52
LINC02440	-2.90843	1.18e-52
SLAMF8	1.94555	1.21e-52
PLOD3	0.844979	1.25e-52
AC026992.2	-1.24147	1.31e-52
BAK1	0.613698	1.33e-52
GPR141	1.9593	1.34e-52
DHTKD1	-0.848692	1.34e-52
ACTBP2	2.18612	1.45e-52
SEC61A1	0.569948	1.46e-52
TRAC	1.94203	1.47e-52
NAPSB	2.26184	1.49e-52
AL117332.1	0.960959	1.5e-52
FLNA	1.22782	1.54e-52
AL583856.1	2.19317	1.55e-52
PAX3	2.82085	1.64e-52
PHACTR3	-1.86312	1.65e-52
TM4SF1	1.62855	1.66e-52
HLA-A	1.07744	1.67e-52
ZC3H8	-0.586159	1.67e-52
C22orf39	-0.570218	1.67e-52
PQLC3	0.955771	1.68e-52
ZNF436	0.884493	1.69e-52
CD164	0.74854	1.75e-52
FKBP1A	0.556776	1.84e-52
YBX1P2	1.54746	1.86e-52
TWSG1	0.932683	1.87e-52
MS4A6A	2.03708	1.91e-52
IL1RAP	1.73386	1.92e-52
GCLC	-0.879993	1.95e-52
LRRC4	-1.18637	1.97e-52
AC092117.1	-1.53539	1.98e-52
IL2RG	1.48037	1.98e-52
FOSL1	2.00394	1.99e-52
SAMD9L	1.43346	2.01e-52
POLR2L	0.780165	2.02e-52
SHISAL1	-2.6192	2.05e-52
FAM222A	-1.59094	2.11e-52
DHRSX	0.756961	2.17e-52
HMGB2	0.984897	2.2e-52
CDH18	-2.68715	2.24e-52
KIAA1755	-1.36267	2.34e-52
BCL2L2	-0.91514	2.36e-52
SVOP	-3.00788	2.4e-52
LCOR	-0.842246	2.42e-52
POU2F1	-0.815543	2.45e-52
AL118558.4	-1.28565	2.47e-52
GARNL3	-0.966194	2.72e-52
KTI12	0.594649	2.73e-52
LAMB1	1.70449	2.84e-52
ENPP1	1.36331	2.92e-52
UNC13A	-1.89647	2.98e-52
CDK5R1	-1.47977	3.05e-52
CD80	1.57551	3.16e-52
AC122707.1	-3.13163	3.28e-52
MEOX2	3.80747	3.29e-52
DCLRE1B	0.680159	3.29e-52
VEGFA	1.99244	3.37e-52
ITGB1	0.949991	3.46e-52
ENPEP	1.70962	3.47e-52
FAM126B	-0.758901	3.49e-52
RASGRF1	-2.31568	3.67e-52
S100A3	2.41262	3.69e-52
SP7	-1.45662	3.74e-52
DYNC1H1	-0.830661	3.88e-52
RMI2	1.47207	3.94e-52
AF106564.1	-2.41298	4.11e-52
GRIK4	-1.0647	4.27e-52
ST8SIA3	-2.67932	4.32e-52
CDNF	-1.21901	4.35e-52
TTYH3	1.00028	4.67e-52
TRIM21	1.04098	4.88e-52
CEP135	0.905189	4.98e-52
CYP1A1	-1.76542	5.11e-52
LINC02047	-2.29172	5.11e-52
GPNMB	2.29233	5.34e-52
RIPPLY2	-1.90996	5.35e-52
DTL	1.89219	5.89e-52
SLC47A2	2.37693	5.92e-52
HOXD12	2.2048	6.01e-52
HECW1	-2.08946	6.05e-52
Z97653.1	-1.42416	6.12e-52
FBLN5	1.61388	6.21e-52
CNN3	1.01129	6.32e-52
AL512785.1	3.00885	6.61e-52
PTPN12	0.557003	6.66e-52
B4GAT1	-0.705666	6.81e-52
AC018648.1	-1.19922	7.16e-52
KCNK4	-1.733	7.36e-52
SEPT8	-0.748513	7.36e-52
AL079307.1	-1.07841	7.5e-52
NCF1	1.52851	7.5e-52
DTX2	0.735605	7.58e-52
AP001148.1	-1.12185	7.59e-52
AC098614.1	1.32269	7.63e-52
CCR5	1.85876	7.73e-52
TDRP	-0.773647	7.73e-52
HIP1R	-1.54944	7.98e-52
IRX5	2.53849	8.02e-52
S100A11P2	2.28815	8.14e-52
BTN2A3P	1.03617	8.55e-52
DEAF1	-0.760374	9.27e-52
AC023024.2	-1.856	9.7e-52
BORA	0.821112	9.78e-52
CDR1	-2.06746	9.9e-52
CCDC92B	-1.89143	9.95e-52
DNAJC27	-0.590406	1.01e-51
AC026790.1	-2.7879	1.04e-51
DOCK3	-1.3404	1.05e-51
RPL35P2	1.59759	1.13e-51
AL158163.2	-1.32938	1.17e-51
GALNT3	1.63171	1.18e-51
TRAK1	-0.609465	1.2e-51
PRKG2	-2.65268	1.2e-51
SLC4A5	-0.937849	1.22e-51
AOX1	1.87136	1.22e-51
CIRBP	-0.778182	1.22e-51
ESYT1	0.608055	1.23e-51
SSTR5-AS1	-1.46607	1.26e-51
FCGR2B	2.50512	1.29e-51
AC133552.3	-1.49604	1.31e-51
CENPI	1.23443	1.33e-51
FADD	0.621193	1.34e-51
BST1	1.28254	1.36e-51
EIF3I	0.522188	1.37e-51
TNFRSF14	1.1584	1.38e-51
IL1RAPL1	-1.89289	1.38e-51
FERMT1	-2.31584	1.39e-51
FLNC	2.09997	1.42e-51
LINC00844	-1.87421	1.42e-51
AC006970.1	2.89506	1.43e-51
AC005920.4	-1.93185	1.43e-51
TNRC6B	-0.787057	1.44e-51
HEBP2	0.848183	1.44e-51
TOB1-AS1	-0.920899	1.48e-51
SH3GLB1	0.639208	1.49e-51
ORMDL2	0.737796	1.5e-51
NCF1C	1.59795	1.61e-51
MCF2	-2.16946	1.61e-51
IFT22	0.750035	1.65e-51
DKFZP434H168	-1.52501	1.66e-51
P2RX6	-1.47694	1.67e-51
ULBP3	2.24092	1.67e-51
EVA1C	1.43347	1.7e-51
PTBP1	0.67174	1.73e-51
AP2S1	0.746477	1.8e-51
LUM	2.30743	1.82e-51
AL160313.1	-1.20727	1.83e-51
KBTBD7	-0.715803	1.9e-51
NUMA1	-0.889945	1.91e-51
HLA-DMB	1.60906	1.92e-51
RPL4	-0.746268	2.21e-51
AC026367.2	-1.32164	2.29e-51
AC012073.1	0.893423	2.35e-51
AC013472.3	-1.15464	2.43e-51
AL157400.3	-1.39145	2.56e-51
OAS2	1.56942	2.6e-51
UNC93B1	1.25794	2.65e-51
ZNF638	-0.616565	2.65e-51
ITK	1.84057	2.69e-51
ENDOV	-0.552685	2.87e-51
NAP1L5	-0.894697	2.93e-51
MINDY3	-0.615083	3e-51
AC079414.3	-1.02528	3.08e-51
C15orf48	2.19511	3.16e-51
CTSA	0.653636	3.17e-51
SLC25A39	0.504912	3.2e-51
VSTM2A-OT1	-2.54583	3.21e-51
LINC00463	-1.89613	3.58e-51
MYOF	1.30501	3.61e-51
FBXO17	2.06428	3.62e-51
B2M	1.01603	3.62e-51
SLC44A3-AS1	1.59902	3.81e-51
LOXL3	1.02663	3.9e-51
HIST1H3B	2.71099	3.92e-51
FAM221B	-1.09448	3.92e-51
SEMA4A	-1.27621	3.93e-51
WDR76	1.09502	4e-51
LINC00294	-0.701181	4.04e-51
TWIST1	1.87017	4.16e-51
CYP2A6	-1.64377	4.25e-51
RAB38	1.55023	4.25e-51
HTR2C	-2.44646	4.35e-51
DPAGT1	0.455724	4.52e-51
RAB11FIP4	-1.53517	4.64e-51
FRMPD1	-1.62569	4.65e-51
ACTL6A	0.743465	4.94e-51
AL356056.2	-1.53268	4.97e-51
SPTBN4	-1.18592	4.98e-51
AC104825.1	-0.799014	5.08e-51
AC073636.1	-2.41187	5.08e-51
TGFB1I1	1.22008	5.18e-51
AC072052.1	-1.40843	5.39e-51
NUDT19	0.696483	5.41e-51
SLC11A1	1.9555	5.5e-51
SLC16A9	-1.14187	5.5e-51
AP006333.2	-1.81437	5.71e-51
MCM3	0.685204	5.77e-51
KIFC1	1.95166	5.83e-51
AC110774.1	-2.12109	5.84e-51
TMED2	0.473538	5.88e-51
FAM19A5	-1.16664	6.28e-51
SSR3	0.583071	6.37e-51
TP73-AS1	1.47114	6.38e-51
AP000757.1	-1.52126	6.56e-51
TRIP6	1.2419	6.62e-51
WDR34	0.812557	6.7e-51
HOXB2	2.83189	6.8e-51
MBNL3	1.17735	6.81e-51
KLHL28	-0.778202	6.83e-51
MPRIP	-0.655215	6.88e-51
XKR7	-2.82617	6.92e-51
TWISTNB	0.51301	7.33e-51
C1S	1.66095	7.36e-51
AL161645.1	-1.95761	7.93e-51
BORCS7	-0.719408	8.93e-51
MPZL3	1.01514	9.07e-51
IGFBP7	1.15169	9.3e-51
LINC01166	-1.97796	9.71e-51
AL138789.1	1.84628	1.01e-50
SLC25A41	-1.33255	1.03e-50
CKMT1B	-2.09472	1.03e-50
TSPYL4	-0.861926	1.04e-50
KIAA2026	-0.842933	1.07e-50
SLC25A19	0.736268	1.07e-50
AC080100.1	-1.50535	1.08e-50
CEP68	-0.616435	1.1e-50
RNF165	-1.6692	1.11e-50
EDRF1	-0.605179	1.13e-50
MIR124-2HG	-2.41422	1.14e-50
MOB1A	0.64311	1.15e-50
MYL6	0.63227	1.16e-50
CTTNBP2	-1.37526	1.18e-50
RNF219-AS1	-2.1725	1.2e-50
AC006262.1	-2.46938	1.2e-50
ADCY10P1	-1.01471	1.21e-50
USP49	-1.08847	1.26e-50
PRKCA	-0.91799	1.26e-50
TRAPPC5	-0.978312	1.28e-50
AL133352.1	-1.55482	1.28e-50
PIP4K2B	-0.667276	1.31e-50
LPAR6	1.14637	1.48e-50
SLCO1A2	-2.13361	1.52e-50
ZBTB42	1.34436	1.57e-50
AL354798.1	-1.72396	1.6e-50
PPP1R3B	1.152	1.62e-50
ZNF534	-1.2226	1.71e-50
EHD2	1.17341	1.85e-50
PECAM1	0.949562	1.92e-50
ACTB	0.867892	1.94e-50
TMEM63C	-1.40312	1.97e-50
AC068775.1	-2.13258	2e-50
ACAA2	1.16035	2.03e-50
P3H2	1.44869	2.03e-50
TFRC	1.0846	2.04e-50
GABRA3	-2.28786	2.05e-50
SPAG4	1.78911	2.06e-50
GRN	0.765487	2.11e-50
MTPAP	-0.668525	2.21e-50
AL355974.2	2.13487	2.22e-50
AC022149.1	2.08231	2.24e-50
AL445493.3	-2.34317	2.24e-50
CYFIP2	-1.01725	2.26e-50
C6orf15	3.58543	2.28e-50
HNRNPH3	-0.653207	2.33e-50
MOXD1	3.23128	2.4e-50
ADGRV1	-1.80951	2.41e-50
MYO1C	0.711733	2.42e-50
PDZD9	-1.11443	2.51e-50
MGAT4B	0.557093	2.64e-50
SUGT1P3	-1.01406	2.7e-50
AC011474.1	-2.04945	2.71e-50
CARHSP1	0.788626	2.71e-50
AC135782.1	-1.94471	2.71e-50
SHISAL2A	1.38895	2.81e-50
OLFML2A	1.27651	2.99e-50
SFTPD-AS1	-1.26552	3.16e-50
ALCAM	-1.11813	3.22e-50
RARS	0.440463	3.26e-50
STKLD1	-0.701551	3.37e-50
KCNK12	-2.14657	3.48e-50
HOXB4	2.84574	3.49e-50
NMT2	-0.669914	3.53e-50
DEGS2	-1.40362	3.62e-50
CCL5	1.9176	3.67e-50
LHFPL2	0.994905	4.02e-50
AKR1C3	-1.6544	4.16e-50
KYNU	1.36958	4.16e-50
AL591848.4	-0.97072	4.17e-50
FAM13A-AS1	-0.99185	4.45e-50
BAX	0.703071	4.46e-50
STXBP6	-1.73891	4.49e-50
AKT3	-0.844494	4.52e-50
AKAP1	-0.620787	4.56e-50
IL2RB	1.83424	4.6e-50
HOXA9	2.77022	4.82e-50
BOLA3	0.741436	4.98e-50
CFH	1.47417	4.99e-50
ADD3-AS1	-1.1823	5.11e-50
TMEFF2	-2.06419	5.2e-50
AL096711.2	-1.2724	5.21e-50
HTR2A	-2.13696	5.26e-50
CRHR1	-1.7377	5.32e-50
AL354702.1	1.6885	5.47e-50
RARRES2	2.66184	5.49e-50
SLC6A1-AS1	-1.60426	5.64e-50
CBFA2T3	-1.29795	5.94e-50
HERC4	-0.528068	6.11e-50
H3F3AP4	1.84652	6.35e-50
MAP1A	-1.17589	6.47e-50
ARHGAP12	-0.784009	6.54e-50
UBE2A	0.413892	6.96e-50
LINC00515	-1.27819	6.97e-50
CDHR5	-1.47598	7.05e-50
GAPT	1.9365	7.33e-50
AC099850.3	1.36459	7.4e-50
AC099521.1	-1.21652	7.46e-50
HSD17B1P1	-1.01385	7.5e-50
AF201337.1	1.4424	7.65e-50
SNU13	-0.456052	7.67e-50
BID	-0.751236	7.69e-50
MRFAP1	-0.496399	7.69e-50
METTL21EP	-1.16132	8.07e-50
C20orf194	-0.778585	8.11e-50
RHBDL3	-1.49997	8.4e-50
NRIP2	-1.02128	8.43e-50
SNRPB	0.678104	8.53e-50
TET1	-1.39001	8.75e-50
VAMP5	1.20277	8.8e-50
AC138028.1	-1.4395	9.13e-50
AC016205.1	2.35349	9.15e-50
NEGR1	-1.93965	1e-49
FAAH	-1.23136	1.03e-49
NDE1	0.833994	1.05e-49
FLJ16779	-2.38287	1.07e-49
MRVI1	-1.41165	1.07e-49
MGP	2.29993	1.08e-49
BAIAP2L2	-1.05405	1.11e-49
PLIN2	1.33561	1.13e-49
RPF1	0.589362	1.15e-49
RANP1	2.04771	1.16e-49
TPPP2	-1.55198	1.17e-49
PCDH7	-1.77498	1.23e-49
CCDC85A	-1.96669	1.28e-49
AC005083.1	2.23668	1.34e-49
LYN	1.08094	1.35e-49
CD3D	2.26442	1.35e-49
ACTR1A	-0.508621	1.37e-49
TP53I13	0.867355	1.38e-49
DST	-1.10578	1.47e-49
GNAI3	0.674384	1.49e-49
TMEM183B	1.33076	1.51e-49
HLA-B	1.19119	1.53e-49
SETD3	-0.469881	1.53e-49
ERGIC1	0.498031	1.6e-49
AL512652.2	-1.39075	1.63e-49
DSTYK	-0.757912	1.66e-49
SNRPGP2	1.14362	1.67e-49
TERF2	-0.417106	1.7e-49
FRRS1L	-2.04025	1.86e-49
SYNGR1	-1.18951	1.89e-49
DDIT4L	2.91673	1.91e-49
DDHD2	-0.529398	1.95e-49
RAB6B	-1.07079	2.02e-49
AC022778.1	-2.13762	2.06e-49
CHST15	-0.961045	2.13e-49
PFN1P1	2.2786	2.18e-49
TRAF5	0.986722	2.23e-49
ANKRD24	-1.33717	2.27e-49
USP11	-0.667787	2.35e-49
MGST2	0.91449	2.37e-49
PNMA8B	-1.38055	2.4e-49
LINC02587	4.07959	2.41e-49
LMNB1	1.31837	2.41e-49
TBC1D10A	-1.05664	2.43e-49
CD163	2.72038	2.46e-49
TNKS2	-0.649734	2.52e-49
LINC01287	-1.28108	2.52e-49
AL670729.1	-1.31733	2.57e-49
PPP1R9A	-1.2461	2.79e-49
FAM217B	-0.707272	2.87e-49
CD70	2.47332	2.96e-49
AC008124.1	-0.77927	2.97e-49
CIPC	-0.614368	2.97e-49
FRMD8	0.565428	3.1e-49
CIAO2A	0.593673	3.1e-49
AC105345.1	-1.11613	3.11e-49
AC087477.6	1.91322	3.13e-49
MTURN	-1.46151	3.19e-49
ETV7	1.68415	3.26e-49
PTMAP4	1.4991	3.26e-49
NEURL4	-0.638821	3.31e-49
GNRHR2	-0.520925	3.36e-49
FXR2	-0.506057	3.44e-49
ARID4A	-0.67434	3.52e-49
FAM168A	-0.835661	3.58e-49
MICU3	-0.985301	3.63e-49
CNOT11	0.354804	3.7e-49
EVI5L	-0.71936	3.75e-49
ZMIZ1	-0.937007	3.76e-49
SLC31A1	0.551613	3.9e-49
SLC25A21	-1.91764	4e-49
ARHGEF17	-0.867701	4.04e-49
VWA5B2	-1.57666	4.12e-49
FKBP1C	1.42619	4.24e-49
CAMK2G	-1.04605	4.33e-49
ANKRD28	-0.692634	4.44e-49
LINC00908	1.98672	4.59e-49
PROCR	1.07145	4.6e-49
Z94057.1	-2.04734	4.72e-49
UNKL	-0.669353	4.85e-49
FANCB	1.00944	4.86e-49
GLTPD2	-0.947728	4.87e-49
AC245452.1	-0.810513	4.89e-49
CRYBG1	1.54509	4.96e-49
NAGA	0.795156	5.01e-49
SNRPC	0.52033	5.01e-49
NUTM2HP	-1.31451	5.18e-49
AC092437.1	-0.861301	5.23e-49
SOBP	-0.715285	5.26e-49
GSAP	1.24584	5.55e-49
LGR5	-1.97958	5.59e-49
H2AFY2	-1.77668	5.62e-49
ZCCHC9	0.556419	5.69e-49
LINC02343	-2.56357	5.84e-49
PRF1	1.80561	5.87e-49
VGLL2	2.52693	5.91e-49
LRRC75B	-0.884073	6.37e-49
PDCL3	0.44721	6.51e-49
HIPK2	-1.20146	6.54e-49
SBF1	-0.794209	6.68e-49
RDM1	1.86669	6.72e-49
PHLPP2	-0.835663	6.89e-49
DNM1P51	-1.34452	6.89e-49
NECTIN2	0.808583	7.06e-49
IGFALS	-1.44892	7.14e-49
AC125616.1	-2.56765	7.18e-49
SHD	-2.39404	7.31e-49
TEAD4	1.60226	7.41e-49
UBR3	-0.605419	7.57e-49
WASHC2A	-0.486171	7.63e-49
KCNIP2-AS1	-1.12312	8e-49
LINC01614	2.65641	8.04e-49
AC073346.2	-1.38284	8.14e-49
SGCD	-1.96695	8.29e-49
PRRT1	-1.1512	8.29e-49
LRRC1	-0.89827	8.3e-49
TMED5	0.727014	8.35e-49
NYAP2	-2.27737	8.43e-49
ADAMTS20	-2.65643	8.47e-49
SH3BGRL3	0.696588	8.69e-49
WDR1	0.536149	9e-49
HAMP	2.2846	9.09e-49
DNAJC22	1.3718	9.38e-49
NRXN1	-1.64693	9.74e-49
HMOX1	1.50432	9.84e-49
CAMLG	-0.528116	1.05e-48
FBLIM1	1.62163	1.06e-48
AL590096.1	-1.35076	1.06e-48
CFTR	-1.49308	1.09e-48
GLUD1P2	-1.05614	1.14e-48
ACTG1P14	1.49173	1.16e-48
AL160314.3	-1.77959	1.23e-48
MAD2L1	1.17315	1.28e-48
MCM8	0.858052	1.41e-48
AC007663.4	-0.910334	1.43e-48
YBX3	1.11019	1.46e-48
CALCOCO1	-0.510116	1.49e-48
FAM160B1	-0.532062	1.54e-48
RUNX3	1.41132	1.56e-48
NME2P1	1.8975	1.58e-48
CCNI2	-0.99947	1.59e-48
C11orf24	0.574702	1.74e-48
AC104985.2	-1.97308	1.74e-48
KNL1	1.78434	1.8e-48
IGSF8	-0.718814	1.81e-48
GPR162	-1.01508	1.82e-48
ACTBP11	2.06131	1.83e-48
SSPO	-1.52322	1.92e-48
PBLD	-0.807751	2e-48
TGFB2-AS1	1.64975	2.02e-48
RCAN1	1.02277	2.02e-48
AC020915.3	0.69752	2.03e-48
ORAI1	0.775924	2.07e-48
RND1	-1.14778	2.09e-48
ZNF276	-0.847953	2.11e-48
HINT3	-0.550038	2.15e-48
NKG7	1.62421	2.23e-48
SPOCK2	-1.17562	2.23e-48
RALGAPA1	-0.718457	2.24e-48
MLYCD	-0.618742	2.24e-48
CLIC4	0.90714	2.25e-48
AP002784.2	1.62023	2.34e-48
AC140481.1	-1.93138	2.46e-48
CTNNA3	-1.90972	2.55e-48
AC091181.1	-1.6494	2.55e-48
ATP7B	-0.89578	2.6e-48
CPQ	1.2709	2.68e-48
IFITM3	1.34986	2.73e-48
TMEM220-AS1	1.7666	2.79e-48
[truncated: 53,257 more rows]
